# Supplementary material for: The Human Blood Transcriptome in a Large Population Cohort and Its Relation to Aging and Health
Source: Front Big Data. 2020 Oct 30;3:548873. doi: 10.3389/fdata.2020.548873 (PMC7931910; doi:10.3389/fdata.2020.548873)
Supplement: Supplementary file 3 [file Data_Sheet_3.xlsx]

## Sheet: Summary
	Top genes		Top gene sets
Spots	Symbol (r)	Name	Signatures (exponent p-value)	Phenotype signatures	Associated Phenotype (with maximal positive + or negative - )	Module (enrichment p-value, Fishers exact test)
A	IL17RD (0.97)ALPP (0.97) DMC1 (0.97) CSF2RA (0.97) FAM175A (0.96) DTWD2 (0.96) SERF2 (0.96) CCDC125 (0.96) RHBDL2 (0.96)	interleukin 17 receptor D alkaline phosphatase, placental DNA meiotic recombinase 1 colony stimulating factor 2 receptor alpha subunit family with sequence similarity 175 member A DTW domain containing 2 small EDRK-rich factor 2 coiled-coil domain containing 125 rhomboid like 2	LU_EZH2-targets_DN (-49) Chaussabel_2.7-unknown-funktion (-5) endodeoxyribonuclease activity (-5)		Neutrophils (+) Obesity (+) Basophils (-) Lymphocytes (-)	M3.1_Signs and Symptoms (1,00E-99) M8.1_Cyclic AMP (5,60E-35) M14.60_Behavior (2,90E-13)
B			Neuromuscular synaptic transmission (-4) Reactome_rora_activates_circadian_expression (-4) ligand−gated ion channel activity (-3)
C	SELENBP1 (0.93) GMPR (0.93) SLC6A10P (0.93) DMTN (0.93) FAM83F (0.93) AHSP (0.92) EPB42 (0.92) HBD (0.92) SEMA6B (0.92) TPRA1 (0.92) SPRYD3 (0.92)	selenium binding protein 1 guanosine monophosphate reductase solute carrier family 6 member 10, pseudogene dematin actin binding protein family with sequence similarity 83 member F alpha hemoglobin stabilizing protein erythrocyte membrane protein band 4.2 hemoglobin subunit delta semaphorin 6B transmembrane protein adipocyte associated 1 SPRY domain containing 3	Chaussabel_erythrocytes (-87) Hallmark_heme_metabolism (-67) Chaussabel_neutrophils (-16) oxygen transporter activity (-8) erythrocyte differentiation (-7)	Homuth_BMI−associated−genes_UP (-22) DUMEAUX_Red blood cells in non smokers literature genes up (-16)	Red blood cell components (+) Alcohol (+)	M9.2_Erythrocyte Membrane (3,67E-41) M11.3_Erythroid Cells (9,93E-32) M13.30_Biotransformation (1,38E-24) M14.53_Megakaryocyte-Erythroid Progenitor Cells (7,87E-24) M15.53_Erythrocytes (3,17E-23) M15.74_Metabolic Networks and Pathways (1,59E-22) M12.11_Oxidoreductases Acting on Aldehyde or Oxo Group Donors (6,15E-22) M13.26_Specialty Uses of Chemicals (8,02E-21) M16.96_Platelet Activating Factor …
D	GALNT3 (0.91) DCAF11 (0.91) DOPEY2 (0.89) ZNF860 (0.89) PIGX (0.89) SLC5A8 (0.89) PPM1B (0.89) SPC24 (0.89) PPIAL4G (0.89)	glutathione peroxidase 8 DDB1 and CUL4 associated factor 11 dopey family member 2 zinc finger protein 860 phosphatidylinositol glycan anchor biosynthesis class X solute carrier family 5 member 8 protein phosphatase, Mg2+/Mn2+ dependent 1B SPC24, NDC80 kinetochore complex component peptidylprolyl isomerase A like 4G	LU_EZH2-targets_DN (-26) negative regulation of NF−kappaB transcription factor activity (-4)			M13.20_Genetic Phenomena (8,65E-09) M14.73_Biotransformation (2,98E-06)
E	FAAP100 (0.85) GPS1 (0.85) NDUFS7 (0.84) WDR46 (0.84) PMPCA (0.84) ARL2 (0.85) IMP4 (0.85) RANGAP1 (0.85) POLRMT (0.85) DHX37 (0.85)	Fanconi anemia core complex associated protein 100 G protein pathway suppressor 1 NADH:ubiquinone oxidoreductase core subunit S7 WD repeat domain 46 peptidase, mitochondrial processing alpha subunit ADP ribosylation factor like GTPase 2 IMP4 homolog, U3 small nucleolar ribonucleoprotein Ran GTPase activating protein 1 RNA polymerase mitochondrial DEAH-box helicase 37	Active and transcribed chromatin states (-99) LU_EZH2-targets-UP (-17) Mitochondrion, mitochondrial translation (≥-15) Chaussabel-3.7-splicosome (-13) Poly(A) RNA binding (-10) DNA_repair (-8)		Eosinophils (+) Monocytes (+)	M13.4_Carcinoma, Hepatocellular (1,08E-22) M12.4_Chromatin (1,08E-15) M13.24_Mutagenesis (7,44E-12) M15.46_Metabolic Networks and Pathways (1,18E-11) M15.23_Biotransformation (4,94E-11) M14.25_Hepatitis C (8,85E-11) M13.29_Nucleic Acid Hybridization (7,46E-09) M13.10_Lead (9,60E-09) M15.39_Lymphotoxin-beta (2,86E-07) M15.15_Proteolysis (3,34E-06) M14.55_Transcription, Genetic (9,40E-06)
F			Chaussabel-1.7-_MHC Ribosomal proteins (-5) ribosomal protein S26
G	MRM3 (0.82) ZC3HC1 (0.81) JMJD8 (0.8) UBXN1 (0.79) COA3 (0.78) AFG3L2 (0.78) C8orf33 (0.78) CNOT11 (0.77) KDM1A (0.77)	mitochondrial rRNA methyltransferase 3 zinc finger C3HC-type containing 1 jumonji domain containing 8 UBX domain protein 1 cytochrome c oxidase assembly factor 3 AFG3 like matrix AAA peptidase subunit 2 chromosome 8 open reading frame 33 CCR4-NOT transcription complex subunit 11 lysine demethylase 1A	Mitochondrial translation active and transcribed states (-14) Mitochondrion (-14)			M12.4_Chromatin (3,53E-10) M13.4_Carcinoma, Hepatocellular (3,51E-09)
H	GZMA (0.93) PPP2R2B (0.91) NKG7 (0.9) ADGRG1 (0.89) TGFBR3 (0.89) NCALD (0.88) PRF1 (0.87) FGFBP2 (0.86) RUNX3 (0.86)	granzyme A protein phosphatase 2 regulatory subunit Bbeta natural killer cell granule protein 7 adhesion G protein-coupled receptor G1 transforming growth factor beta receptor 3 neurocalcin delta perforin 1 fibroblast growth factor binding protein 2 runt related transcription factor 3	Chaussabel_2.1-cytotoxic cells (-87) Regulation of immune response (-19) Wirth_immune system (-17) Li_induced_t_to_natural_killer (-14) Cellular defense response (-8) Immune response (-7) Cytolysis (-7)	Marjolein_ageing−genes_UP (-21) DUMEAUX_Women normal BMI literature genes up (-8) Huan_blood−pressure_SBP−signature (-7) DUMEAUX_Exercising non smoker literature enriched genes (-6)	Lymphocytes (+) Neutrophils (-)	M13.21_Anti-Infective Agents (1,06E-41) M9.1_Cytotoxins (3,16E-39) M14.42_Intraepithelial Lymphocytes (6,19E-07)
I	ABLIM1 (0.88) OCIAD2 (0.87) CCR7 (0.85) FAM102A (0.85) C12orf57 (0.85) VEGFB (0.85) IMPDH2 (0.85) UXT (0.85) SAE1 (0.85) POLR1E (0.85) CD27 (0.84)	actin binding LIM protein 1 OCIA domain containing 2 C-C motif chemokine receptor 7 family with sequence similarity 102 member A chromosome 12 open reading frame 57 vascular endothelial growth factor B inosine monophosphate dehydrogenase 2 ubiquitously expressed prefoldin like chaperone SUMO1 activating enzyme subunit 1 RNA polymerase I subunit E CD27 molecule	Chaussabel_2.8_T-cells (-38) Chaussabel_1.7-MHC ribosomal proteins (-22) Chaussabel_2.4-Ribosomal proteins (-19) SRP−dependent cotranslational protein targeting to membrane (-17) rRNA processing (-15) Translation (-12) Chaussabel_1.3-B-cells (-9)	Marjolein_ageing−genes_DN (-18)	Pre-obesity (+) Age (-)	M13.27_Lymphocyte Specific Protein Tyrosine Kinase p56(lck) (4,16E-16) M11.1_Chemical Phenomena (4,77E-13) M12.6_Protein Structure, Secondary (2,05E-12) M14.42_Intraepithelial Lymphocytes (8,45E-11) M12.8_Antibodies, Monoclonal, Murine-Derived (2,78E-09) M13.2_DNA (3,03E-07) M14.80_Biotransformation (3,12E-07) M15.16_Dendritic Cells (5,75E-07) M14.31_Mutant Proteins (5,15E-06) M14.49_Epigenesis, …
J	RPL15 (0.91) URI1 (0.91) EIF4B (0.91) RPL22 (0.9) ETS1 (0.88) DOCK10 (0.88) FAM60A (0.88) MRPL3 (0.88) HNRNPR (0.88) ZNF22 (0.88) DNMT1 (0.81)	ribosomal protein L15 URI1, prefoldin like chaperone eukaryotic translation initiation factor 4B ribosomal protein L22 ETS proto-oncogene 1, transcription factor dedicator of cytokinesis 10 family with sequence similarity 60 member A mitochondrial ribosomal protein L3 heterogeneous nuclear ribonucleoprotein R zinc finger protein 22 DNA-Methyltransferase 1	Pujana_BRCA1_PCC_network (-30) Pujana_CHEK2_PCC_network (-24) poly(A) RNA binding (-19) Chaussabel_2.4_ribosomal proteins (-16) Hallmark_MYC-targets_v1 (-15)		Monocytes (-) Leucocytes (-)	M13.2_DNA (1,83E-41) M13.6_Apoptosis (5,42E-19) M12.3_Cell Growth Processes (4,71E-10) M12.1_Mitochondria Apoptotic (9,08E-09) M13.27_Lymphocyte Specific Protein Tyrosine Kinase p56(lck) (1,52E-06)
K	FNDC3A (0.81) TMED7 (0.79) IKZF5 (0.79) OXR1 (0.78) ECHDC1 (0.78) ARID2 (0.78) RBM7 (0.77) UBR5 (0.77) LMBRD2 (0.77) SDHD (0.76)	fibronectin type III domain containing 3A transmembrane p24 trafficking protein 7 IKAROS family zinc finger 5 oxidation resistance 1 ethylmalonyl-CoA decarboxylase 1 AT-rich interaction domain 2 RNA binding motif protein 7 ubiquitin protein ligase E3 component n-recognin 5 LMBR1 domain containing 2 succinate dehydrogenase complex subunit D	Active Chromatin states (-69) SHEN_SMARCA2_TARGETS_UP (-25) protein binding (-18) Chaussabel_3.4-Protein phosphatases (-16)		Smoking (-)	M12.5_Basal Transcription Factors (1,37E-08) M15.45_Platelet Membrane Glycoproteins (1,39E-08) M13.9_RNA Splicing (4,11E-08) M16.25_Alternative Splicing (2,77E-07) M15.44_RNA, Messenger (4,15E-06)
L	RSAD2 (0.86) IFIT3 (0.86) SERPING1 (0.85) PARP9 (0.85) OAS3 (0.85) EPSTI1 (0.85) SAMD9L (0.84) IFIT1 (0.84) IFI44L (0.84) HERC5 (0.84)	radical S-adenosyl methionine domain containing 2 interferon induced protein with tetratricopeptide repeats 3 serpin family G member 1 poly(ADP-ribose) polymerase family member 9 2'-5'-oligoadenylate synthetase 3 epithelial stromal interaction 1 sterile alpha motif domain containing 9 like interferon induced protein with tetratricopeptide repeats 1 interferon induced protein 44 like HECT and RLD …	Chaussabel_3.1-interferon inducible (-99) Hallmarks interferon gamma&alpha response Interferon response and signaling (-79) Dauer_Stat3-targets_DN (-47) NYUTTEN_EZH2-targets_UP (-40) Defense response to virus (-37) type I interferon signaling pathway (-37)	DUMEAUX_Monocytes in smokers literature genes up (-5)	Lymphocytes (-)	M10.1_RIG-I (1,47E-45) M8.3_Transcriptome (8,04E-39) M13.17_STAT2 Transcription Factor (4,13E-38) M15.127_2,5-oligoadenylate (1,57E-16) M15.64_Tripartite Motif Proteins (6,98E-15) M12.2_Acetaldehyde (1,39E-11) M15.86_Metallothionein (4,20E-10) M13.1_Mitogen-Activated Protein Kinase 1 (2,43E-07) M15.37_Free Radical Scavengers (2,26E-06)
M	CHIC2 (0.86) AP1G1 (0.85) CORO1C (0.84) ADAM10 (0.84) FEM1C (0.84) AP1G1 (0.84) COQ10B (0.83) ZC3HAV1 (0.82) LAMP2 (0.82) CASC4 (0.82)	cysteine rich hydrophobic domain 2 adaptor related protein complex 1 gamma 1 subunit coronin 1C ADAM metallopeptidase domain 10 fem-1 homolog C adaptor related protein complex 1 gamma 1 subunit coenzyme Q10B zinc finger CCCH-type containing, antiviral 1 lysosomal associated membrane protein 2 cancer susceptibility 4				M13.25_Protein Interaction Maps (1,95E-14) M13.7_RNA Interference (2,99E-12) M13.19_Protein Domains (6,00E-11) M15.99_Protein Structure, Secondary (6,67E-09) M14.66_Caspase Cascade (4,65E-08) M14.27_Reverse Transcription (2,49E-07) M13.1_Mitogen-Activated Protein Kinase 1 (3,11E-06)
N	ESAM (0.91) GP9 (0.9) CTDSPL (0.9) GNG11 (0.89) PTCRA (0.89) ITGB5 (0.89) SH3BGRL2 (0.89) PDE5A (0.89) CTTN (0.89) PTGS1 (0.88)	endothelial cell adhesion molecule glycoprotein IX platelet CTD small phosphatase like G protein subunit gamma 11 pre T-cell antigen receptor alpha integrin subunit beta 5 SH3 domain binding glutamate rich protein like 2 phosphodiesterase 5A cortactin prostaglandin-endoperoxide synthase 1	Chaussabel_1.2-platelets (-99) Raghavacha_platelet_specific_genes (-59) Reactome_hemostasis (-18) Reactome_platelet_activation_signaling_and_aggregation (-17) platelet degranulation (-14) blood coagulation (-8)		Age (+) Basophils (-) Platelets (-)	M8.2_Integrin beta3 (7,74E-51) M10.3_Adhesiveness (3,94E-44) M14.59_Thromboplastin (7,41E-30) M16.64_Myosin Light Chains (2,31E-25) M14.39_beta-Galactosidase (6,05E-13) M14.81_SN12C Cells (3,19E-12)
O	MCL1 (0.65) IQSEC1 (0.65) TSHZ3 (0.65) E2F3 (0.65) MAK (0.65) MAP3K5 (0.65) RNF216P1 (0.65) GPCPD1 (0.65) MAPK1 (0.65) KATNBL1 (0.65)	BCL2 family apoptosis regulator IQ motif and Sec7 domain 1 teashirt zinc finger homeobox 3 E2F transcription factor 3 male germ cell associated kinase mitogen-activated protein kinase kinase kinase 5 ring finger protein 216 pseudogene 1 glycerophosphocholine phosphodiesterase 1 mitogen-activated protein kinase 1 katanin regulatory subunit B1 like 1	Chromatin states (-27) Theilgaard_neutrophil_at_skin_wound (-18) Protein binding (-9) Cytoplasm (-8)	Homuth_BMI−associated−genes_DN (-12)	Platelets (+) Age (+) Mean platelet volume (-)	M13.3_Arsenicals (3,84E-16) M13.7_RNA Interference (1,99E-13) M15.43_Amyloidosis (2,78E-08) M13.1_Mitogen-Activated Protein Kinase 1 (3,11E-08) M16.67_Herpes Simplex (3,82E-08) M14.7_Amino Acid Substitution (9,07E-08) M15.66_Endoribonucleases (4,43E-07) M15.14_Phosphatidylcholines (4,74E-07) M14.9_Colorectal Neoplasms (5,93E-07) M16.22_Metamorphosis, Biological (5,95E-07) M14.76_Hyaluronan Recept…

## Sheet: A
Rank	ID	max.e	min.e	r	Symbol	Description
6	ILMN_3237404	1.46	-1.46	0.97
10	ILMN_1721349	1.41	-1.5	0.97
14	ILMN_3294213	1.39	-1.29	0.97
15	ILMN_2123559	1.38	-1.32	0.97
29	ILMN_2407851	1.33	-1.33	0.97	IL17RD	interleukin 17 receptor D [Source:HGNC Symbol;Acc:HGNC:17616]
31	ILMN_1693789	1.32	-1.38	0.97	ALPP	alkaline phosphatase, placental [Source:HGNC Symbol;Acc:HGNC:439]
45	ILMN_2162367	1.29	-1.47	0.97	DMC1	DNA meiotic recombinase 1 [Source:HGNC Symbol;Acc:HGNC:2927]
68	ILMN_3246255	1.24	-1.19	0.97	CSF2RA	colony stimulating factor 2 receptor alpha subunit [Source:HGNC Symbol;Acc:HGNC:2435]
71	ILMN_3245600	1.24	-1.37	0.97		leucine rich repeat containing 37B pseudogene 1 [Source:HGNC Symbol;Acc:HGNC:25390]
4	ILMN_1677691	1.49	-1.31	0.96
5	ILMN_3237177	1.48	-1.61	0.96	FAM175A	family with sequence similarity 175 member A [Source:HGNC Symbol;Acc:HGNC:25829]
16	ILMN_2054554	1.38	-1.41	0.96	DTWD2	DTW domain containing 2 [Source:HGNC Symbol;Acc:HGNC:19334]
20	ILMN_2073543	1.35	-1.37	0.96	SERF2	small EDRK-rich factor 2 [Source:HGNC Symbol;Acc:HGNC:10757]
21	ILMN_3213185	1.35	-1.43	0.96
25	ILMN_3244319	1.34	-1.37	0.96	CCDC125	coiled-coil domain containing 125 [Source:HGNC Symbol;Acc:HGNC:28924]
32	ILMN_3294134	1.32	-1.03	0.96
34	ILMN_3261345	1.32	-1.25	0.96
35	ILMN_2053538	1.31	-0.95	0.96	RHBDL2	rhomboid like 2 [Source:HGNC Symbol;Acc:HGNC:16083]
36	ILMN_3235410	1.31	-1.39	0.96
41	ILMN_1671661	1.29	-1.33	0.96	HSD17B7	hydroxysteroid 17-beta dehydrogenase 7 [Source:HGNC Symbol;Acc:HGNC:5215]
48	ILMN_2117809	1.28	-1.53	0.96
58	ILMN_2089175	1.26	-1.2	0.96
65	ILMN_3265143	1.25	-1.28	0.96	ARPIN	actin-related protein 2/3 complex inhibitor [Source:HGNC Symbol;Acc:HGNC:28782]
70	ILMN_2048811	1.24	-1.06	0.96	NUBPL	nucleotide binding protein like [Source:HGNC Symbol;Acc:HGNC:20278]
74	ILMN_3289685	1.22	-1.38	0.96
76	ILMN_2342455	1.22	-1.33	0.96	PPA2	pyrophosphatase (inorganic) 2 [Source:HGNC Symbol;Acc:HGNC:28883]
77	ILMN_2219618	1.22	-1.53	0.96	AOC4P	amine oxidase, copper containing 4, pseudogene [Source:HGNC Symbol;Acc:HGNC:48869]
78	ILMN_1694399	1.21	-1.12	0.96	ICA1	islet cell autoantigen 1 [Source:HGNC Symbol;Acc:HGNC:5343]
87	ILMN_2106658	1.2	-1.34	0.96	BLZF1	basic leucine zipper nuclear factor 1 [Source:HGNC Symbol;Acc:HGNC:1065]
89	ILMN_3249658	1.2	-0.97	0.96
149	ILMN_2152257	1.11	-0.88	0.96	SSTR2	somatostatin receptor 2 [Source:HGNC Symbol;Acc:HGNC:11331]
3	ILMN_3231944	1.5	-1.58	0.95
9	ILMN_3274790	1.42	-1.12	0.95	ACTG1P17	actin gamma 1 pseudogene 17 [Source:HGNC Symbol;Acc:HGNC:51497]
17	ILMN_3298410	1.38	-1.2	0.95
27	ILMN_2204909	1.33	-1.29	0.95	XRCC2	X-ray repair cross complementing 2 [Source:HGNC Symbol;Acc:HGNC:12829]
39	ILMN_1738482	1.3	-1.44	0.95	HAUS2	HAUS augmin like complex subunit 2 [Source:HGNC Symbol;Acc:HGNC:25530]
46	ILMN_1815578	1.28	-1.23	0.95	ZNF223	zinc finger protein 223 [Source:HGNC Symbol;Acc:HGNC:13016]
47	ILMN_2415979	1.28	-1.41	0.95	CFAP74	cilia and flagella associated protein 74 [Source:HGNC Symbol;Acc:HGNC:29368]
51	ILMN_3261439	1.28	-1.25	0.95	ST8SIA6-AS1	ST8SIA6 antisense RNA 1 [Source:HGNC Symbol;Acc:HGNC:44880]
53	ILMN_2222101	1.27	-1.1	0.95	N4BP2	NEDD4 binding protein 2 [Source:HGNC Symbol;Acc:HGNC:29851]
55	ILMN_2168952	1.27	-1.27	0.95	DENR	density regulated re-initiation and release factor [Source:HGNC Symbol;Acc:HGNC:2769]
57	ILMN_2313889	1.26	-1.46	0.95	ZNF682	zinc finger protein 682 [Source:HGNC Symbol;Acc:HGNC:28857]
59	ILMN_3237656	1.26	-1.5	0.95
67	ILMN_1755114	1.24	-1	0.95	EIF2AK4	eukaryotic translation initiation factor 2 alpha kinase 4 [Source:HGNC Symbol;Acc:HGNC:19687]
69	ILMN_2233050	1.24	-0.85	0.95	PLA2G2D	phospholipase A2 group IID [Source:HGNC Symbol;Acc:HGNC:9033]
72	ILMN_1680279	1.23	-1.22	0.95	USP49	ubiquitin specific peptidase 49 [Source:HGNC Symbol;Acc:HGNC:20078]
79	ILMN_1912662	1.21	-1.04	0.95
82	ILMN_1688490	1.21	-1.1	0.95	PTP4A2	protein tyrosine phosphatase type IVA, member 2 [Source:HGNC Symbol;Acc:HGNC:9635]
86	ILMN_3236377	1.2	-1.31	0.95	C2orf69	chromosome 2 open reading frame 69 [Source:HGNC Symbol;Acc:HGNC:26799]
93	ILMN_1678757	1.2	-1.08	0.95	BCYRN1	brain cytoplasmic RNA 1 [Source:HGNC Symbol;Acc:HGNC:1022]
94	ILMN_3260180	1.2	-1	0.95	LINC01205	long intergenic non-protein coding RNA 1205 [Source:HGNC Symbol;Acc:HGNC:49636]
101	ILMN_2047885	1.18	-0.8	0.95	PCDHB9	protocadherin beta 9 [Source:HGNC Symbol;Acc:HGNC:8694]
107	ILMN_3262849	1.17	-1.11	0.95	ZNF75A	zinc finger protein 75a [Source:HGNC Symbol;Acc:HGNC:13146]
117	ILMN_2249473	1.16	-1.19	0.95	SPTLC1	serine palmitoyltransferase long chain base subunit 1 [Source:HGNC Symbol;Acc:HGNC:11277]
121	ILMN_3218292	1.15	-1.25	0.95	PAXIP1-AS1	PAXIP1 antisense RNA 1 (head to head) [Source:HGNC Symbol;Acc:HGNC:27328]
122	ILMN_3243175	1.15	-1.24	0.95	GOLGA6L6	golgin A6 family-like 6 [Source:HGNC Symbol;Acc:HGNC:37225]
124	ILMN_2106656	1.15	-0.95	0.95	BLZF1	basic leucine zipper nuclear factor 1 [Source:HGNC Symbol;Acc:HGNC:1065]
125	ILMN_3260286	1.15	-1.14	0.95	PANK3	pantothenate kinase 3 [Source:HGNC Symbol;Acc:HGNC:19365]
131	ILMN_2105033	1.14	-1.1	0.95	BLOC1S6	biogenesis of lysosomal organelles complex 1 subunit 6 [Source:HGNC Symbol;Acc:HGNC:8549]
137	ILMN_1654320	1.13	-1.26	0.95
143	ILMN_2061419	1.13	-0.79	0.95
147	ILMN_2243516	1.12	-0.83	0.95	C11orf63	chromosome 11 open reading frame 63 [Source:HGNC Symbol;Acc:HGNC:26288]
148	ILMN_1795697	1.12	-0.89	0.95	PTP4A2	protein tyrosine phosphatase type IVA, member 2 [Source:HGNC Symbol;Acc:HGNC:9635]
154	ILMN_2073307	1.1	-1.21	0.95	IL10	interleukin 10 [Source:HGNC Symbol;Acc:HGNC:5962]
221	ILMN_2158164	0.97	-1.11	0.95	ZNF430	zinc finger protein 430 [Source:HGNC Symbol;Acc:HGNC:20808]
227	ILMN_2049343	0.95	-1.11	0.95
229	ILMN_3235006	0.95	-0.73	0.95
251	ILMN_3226663	0.9	-1.16	0.95	ZNF876P	zinc finger protein 876, pseudogene [Source:HGNC Symbol;Acc:HGNC:32472]
262	ILMN_2180929	0.87	-1.05	0.95
11	ILMN_2188119	1.41	-1.53	0.94	ARL16	ADP ribosylation factor like GTPase 16 [Source:HGNC Symbol;Acc:HGNC:27902]
12	ILMN_2286014	1.4	-1.5	0.94	CATSPER2	cation channel sperm associated 2 [Source:HGNC Symbol;Acc:HGNC:18810]
24	ILMN_1778202	1.34	-1.34	0.94
43	ILMN_2161286	1.29	-1	0.94
49	ILMN_3251723	1.28	-1.33	0.94	PNPT1	polyribonucleotide nucleotidyltransferase 1 [Source:HGNC Symbol;Acc:HGNC:23166]
56	ILMN_1713706	1.27	-1.15	0.94	ZNF786	zinc finger protein 786 [Source:HGNC Symbol;Acc:HGNC:21806]
60	ILMN_2273224	1.26	-1.24	0.94	SLC4A5	solute carrier family 4 member 5 [Source:HGNC Symbol;Acc:HGNC:18168]
64	ILMN_1653412	1.25	-1.15	0.94	RAX2	retina and anterior neural fold homeobox 2 [Source:HGNC Symbol;Acc:HGNC:18286]
73	ILMN_2230162	1.23	-1.3	0.94
84	ILMN_2113738	1.21	-1.61	0.94	MCMDC2	minichromosome maintenance domain containing 2 [Source:HGNC Symbol;Acc:HGNC:26368]
99	ILMN_2059173	1.18	-1.1	0.94	SLC35E1	solute carrier family 35 member E1 [Source:HGNC Symbol;Acc:HGNC:20803]
100	ILMN_3302499	1.18	-0.93	0.94	TMEM191C	transmembrane protein 191C [Source:HGNC Symbol;Acc:HGNC:33601]
102	ILMN_2321931	1.18	-1	0.94	DCLRE1C	DNA cross-link repair 1C [Source:HGNC Symbol;Acc:HGNC:17642]
110	ILMN_3307877	1.16	-1.21	0.94	C21orf58	chromosome 21 open reading frame 58 [Source:HGNC Symbol;Acc:HGNC:1300]
127	ILMN_2117569	1.15	-1.19	0.94	EXO5	exonuclease 5 [Source:HGNC Symbol;Acc:HGNC:26115]
129	ILMN_3287996	1.15	-1.09	0.94	NGRN	neugrin, neurite outgrowth associated [Source:HGNC Symbol;Acc:HGNC:18077]
141	ILMN_2105253	1.13	-0.74	0.94	PTGR2	prostaglandin reductase 2 [Source:HGNC Symbol;Acc:HGNC:20149]
151	ILMN_2279367	1.11	-0.91	0.94	FCAR	Fc fragment of IgA receptor [Source:HGNC Symbol;Acc:HGNC:3608]
152	ILMN_1750093	1.11	-1.17	0.94
153	ILMN_2363392	1.11	-1.02	0.94	TNFSF14	tumor necrosis factor superfamily member 14 [Source:HGNC Symbol;Acc:HGNC:11930]
156	ILMN_2091084	1.1	-1.13	0.94
158	ILMN_1736008	1.1	-1.22	0.94	YRDC	yrdC N6-threonylcarbamoyltransferase domain containing [Source:HGNC Symbol;Acc:HGNC:28905]
160	ILMN_2194852	1.09	-1.35	0.94
171	ILMN_2330495	1.07	-1.49	0.94	OCIAD1	OCIA domain containing 1 [Source:HGNC Symbol;Acc:HGNC:16074]
176	ILMN_2079098	1.05	-1.26	0.94	INIP	INTS3 and NABP interacting protein [Source:HGNC Symbol;Acc:HGNC:24994]
177	ILMN_3301585	1.05	-0.72	0.94		ribosomal protein S3a pseudogene 39 [Source:HGNC Symbol;Acc:HGNC:35490]
178	ILMN_3247256	1.05	-1.1	0.94		RAB42, member RAS oncogene family, pseudogene 1 [Source:HGNC Symbol;Acc:HGNC:19799]
185	ILMN_3233239	1.04	-0.75	0.94		long intergenic non-protein coding RNA 202-2 [Source:HGNC Symbol;Acc:HGNC:44917]
189	ILMN_3180420	1.03	-0.94	0.94		long intergenic non-protein coding RNA 1160 [Source:HGNC Symbol;Acc:HGNC:49525]
196	ILMN_2093748	1.02	-0.81	0.94	ZNF669	zinc finger protein 669 [Source:HGNC Symbol;Acc:HGNC:25736]
198	ILMN_1701314	1.01	-1.36	0.94
200	ILMN_1727165	1.01	-0.67	0.94
207	ILMN_3267800	0.99	-0.62	0.94
208	ILMN_2334243	0.99	-1.12	0.94	CREB1	cAMP responsive element binding protein 1 [Source:HGNC Symbol;Acc:HGNC:2345]
214	ILMN_3183544	0.98	-1.16	0.94
228	ILMN_2180519	0.95	-1.19	0.94	LOC729603
230	ILMN_1805668	0.94	-1.12	0.94	ZNF486	zinc finger protein 486 [Source:HGNC Symbol;Acc:HGNC:20807]
7	ILMN_3181480	1.44	-1.46	0.93	GOLGA6L22	golgin A6 family-like 22 [Source:HGNC Symbol;Acc:HGNC:50289]
18	ILMN_2122511	1.37	-1.45	0.93	CCBE1	collagen and calcium binding EGF domains 1 [Source:HGNC Symbol;Acc:HGNC:29426]
19	ILMN_2150294	1.37	-1.43	0.93	FKBP14	FK506 binding protein 14 [Source:HGNC Symbol;Acc:HGNC:18625]
23	ILMN_2075794	1.34	-1.33	0.93	NLRP8	NLR family pyrin domain containing 8 [Source:HGNC Symbol;Acc:HGNC:22940]
26	ILMN_3239135	1.34	-1.64	0.93	CCDC144A	coiled-coil domain containing 144A [Source:HGNC Symbol;Acc:HGNC:29072]
33	ILMN_3225102	1.32	-1.36	0.93
52	ILMN_2176882	1.28	-1.35	0.93	ZNF69	zinc finger protein 69 [Source:HGNC Symbol;Acc:HGNC:13138]
81	ILMN_3238183	1.21	-1.39	0.93	BMS1P5	BMS1, ribosome biogenesis factor pseudogene 1 [Source:HGNC Symbol;Acc:HGNC:23649]
85	ILMN_1785703	1.21	-1.13	0.93	LMOD3	leiomodin 3 [Source:HGNC Symbol;Acc:HGNC:6649]
88	ILMN_1738678	1.2	-0.92	0.93	LINC00476	long intergenic non-protein coding RNA 476 [Source:HGNC Symbol;Acc:HGNC:27858]
91	ILMN_1690114	1.2	-1.06	0.93
105	ILMN_3269655	1.17	-1.1	0.93		long intergenic non-protein coding RNA 957 [Source:HGNC Symbol;Acc:HGNC:22332]
106	ILMN_1711073	1.17	-1.26	0.93
115	ILMN_2155322	1.16	-1.01	0.93	ZNF652	zinc finger protein 652 [Source:HGNC Symbol;Acc:HGNC:29147]
120	ILMN_3187425	1.16	-0.78	0.93
130	ILMN_3251944	1.14	-0.83	0.93
150	ILMN_2078547	1.11	-0.95	0.93	FMC1	formation of mitochondrial complex V assembly factor 1 homolog [Source:HGNC Symbol;Acc:HGNC:26946]
157	ILMN_2346137	1.1	-0.78	0.93	ZNF557	zinc finger protein 557 [Source:HGNC Symbol;Acc:HGNC:28632]
164	ILMN_3249244	1.08	-0.77	0.93
169	ILMN_2207505	1.08	-0.78	0.93	LEP	leptin [Source:HGNC Symbol;Acc:HGNC:6553]
173	ILMN_1798581	1.05	-1.15	0.93	MCM8	minichromosome maintenance 8 homologous recombination repair factor [Source:HGNC Symbol;Acc:HGNC:16147]
179	ILMN_2212823	1.05	-0.84	0.93	ZNF577	zinc finger protein 577 [Source:HGNC Symbol;Acc:HGNC:28673]
181	ILMN_1656393	1.04	-0.77	0.93	PPP2R3A	protein phosphatase 2 regulatory subunit B''alpha [Source:HGNC Symbol;Acc:HGNC:9307]
182	ILMN_1652533	1.04	-0.83	0.93
183	ILMN_1730678	1.04	-0.94	0.93	ANKRD30B	ankyrin repeat domain 30B [Source:HGNC Symbol;Acc:HGNC:24165]
204	ILMN_1743476	1	-0.64	0.93
206	ILMN_1916457	0.99	-0.62	0.93
213	ILMN_3225673	0.99	-0.64	0.93
215	ILMN_1731203	0.98	-0.68	0.93	RNF213	ring finger protein 213 [Source:HGNC Symbol;Acc:HGNC:14539]
220	ILMN_1812640	0.97	-1.3	0.93
222	ILMN_1756152	0.96	-0.74	0.93
224	ILMN_1814039	0.96	-1.11	0.93
238	ILMN_3232282	0.93	-1.16	0.93
239	ILMN_2246548	0.92	-0.59	0.93
253	ILMN_3240236	0.89	-0.62	0.93	SMCR5	Smith-Magenis syndrome chromosome region, candidate 5 (non-protein coding) [Source:HGNC Symbol;Acc:HGNC:17918]
254	ILMN_3255792	0.89	-1.35	0.93	ASTN2-AS1	ASTN2 antisense RNA 1 [Source:HGNC Symbol;Acc:HGNC:51175]
276	ILMN_2220320	0.85	-0.99	0.93
278	ILMN_2106380	0.85	-0.59	0.93	TNFSF15	tumor necrosis factor superfamily member 15 [Source:HGNC Symbol;Acc:HGNC:11931]
283	ILMN_2228196	0.84	-0.58	0.93	TBC1D32	TBC1 domain family member 32 [Source:HGNC Symbol;Acc:HGNC:21485]
289	ILMN_2051408	0.82	-1.1	0.93	PNPT1	polyribonucleotide nucleotidyltransferase 1 [Source:HGNC Symbol;Acc:HGNC:23166]
13	ILMN_1872419	1.4	-1.22	0.92
30	ILMN_3235637	1.32	-1.37	0.92
42	ILMN_1692145	1.29	-1.35	0.92	ZNF14	zinc finger protein 14 [Source:HGNC Symbol;Acc:HGNC:12924]
54	ILMN_3305169	1.27	-1.46	0.92
61	ILMN_2279834	1.26	-1.12	0.92	ZNF483	zinc finger protein 483 [Source:HGNC Symbol;Acc:HGNC:23384]
62	ILMN_3215461	1.25	-0.89	0.92	PLEKHM3	pleckstrin homology domain containing M3 [Source:HGNC Symbol;Acc:HGNC:34006]
80	ILMN_2215382	1.21	-1.55	0.92	DDX51	DEAD-box helicase 51 [Source:HGNC Symbol;Acc:HGNC:20082]
96	ILMN_2370135	1.19	-1.06	0.92	HNRNPU	heterogeneous nuclear ribonucleoprotein U [Source:HGNC Symbol;Acc:HGNC:5048]
112	ILMN_3239895	1.16	-0.89	0.92
113	ILMN_3223500	1.16	-1.24	0.92
126	ILMN_1812105	1.15	-1.05	0.92	PIP4K2B	phosphatidylinositol-5-phosphate 4-kinase type 2 beta [Source:HGNC Symbol;Acc:HGNC:8998]
135	ILMN_2206188	1.14	-1.1	0.92	SHROOM4	shroom family member 4 [Source:HGNC Symbol;Acc:HGNC:29215]
167	ILMN_1721204	1.08	-1	0.92	CSF2RA	colony stimulating factor 2 receptor alpha subunit [Source:HGNC Symbol;Acc:HGNC:2435]
168	ILMN_1771320	1.08	-1.02	0.92
174	ILMN_1709164	1.05	-0.81	0.92		sorting nexin 29 pseudogene 2 [Source:HGNC Symbol;Acc:HGNC:31914]
184	ILMN_3244728	1.04	-1.18	0.92		coiled-coil domain containing 144C, pseudogene [Source:HGNC Symbol;Acc:HGNC:29073]
188	ILMN_1787314	1.04	-0.81	0.92
199	ILMN_2093389	1.01	-0.67	0.92	SNAPC1	small nuclear RNA activating complex polypeptide 1 [Source:HGNC Symbol;Acc:HGNC:11134]
203	ILMN_3285162	1	-0.75	0.92
225	ILMN_1673421	0.95	-0.78	0.92	LINC01720	long intergenic non-protein coding RNA 1720 [Source:HGNC Symbol;Acc:HGNC:52507]
248	ILMN_3227321	0.9	-1.17	0.92
256	ILMN_2101651	0.89	-0.61	0.92	MBTD1	mbt domain containing 1 [Source:HGNC Symbol;Acc:HGNC:19866]
260	ILMN_1780496	0.88	-0.54	0.92	CROCCP2	ciliary rootlet coiled-coil, rootletin pseudogene 2 [Source:HGNC Symbol;Acc:HGNC:28170]
284	ILMN_1778457	0.83	-0.98	0.92	IL18	interleukin 18 [Source:HGNC Symbol;Acc:HGNC:5986]
288	ILMN_2261519	0.82	-1	0.92	AIRE	autoimmune regulator [Source:HGNC Symbol;Acc:HGNC:360]
290	ILMN_2401906	0.82	-1.01	0.92	CDAN1	codanin 1 [Source:HGNC Symbol;Acc:HGNC:1713]
299	ILMN_2397484	0.79	-1.09	0.92	GJC1	gap junction protein gamma 1 [Source:HGNC Symbol;Acc:HGNC:4280]
308	ILMN_2316974	0.76	-0.96	0.92	LILRB1	leukocyte immunoglobulin like receptor B1 [Source:HGNC Symbol;Acc:HGNC:6605]
37	ILMN_2235745	1.31	-1.19	0.91	GRIPAP1	GRIP1 associated protein 1 [Source:HGNC Symbol;Acc:HGNC:18706]
90	ILMN_3238053	1.2	-1.36	0.91
97	ILMN_3187612	1.19	-1.42	0.91
104	ILMN_2381537	1.17	-1.21	0.91	CRCP	CGRP receptor component [Source:HGNC Symbol;Acc:HGNC:17888]
114	ILMN_3241626	1.16	-1.04	0.91	QRFPR	pyroglutamylated RFamide peptide receptor [Source:HGNC Symbol;Acc:HGNC:15565]
118	ILMN_2049364	1.16	-1.29	0.91	METTL21A	methyltransferase like 21A [Source:HGNC Symbol;Acc:HGNC:30476]
138	ILMN_2211724	1.13	-1.25	0.91
159	ILMN_2055310	1.1	-0.89	0.91	MBD4	methyl-CpG binding domain 4, DNA glycosylase [Source:HGNC Symbol;Acc:HGNC:6919]
162	ILMN_1812250	1.09	-0.86	0.91
172	ILMN_2101650	1.06	-0.73	0.91
190	ILMN_2363027	1.03	-0.76	0.91	RAD51	RAD51 recombinase [Source:HGNC Symbol;Acc:HGNC:9817]
194	ILMN_3240943	1.02	-1.11	0.91	SLC16A5	solute carrier family 16 member 5 [Source:HGNC Symbol;Acc:HGNC:10926]
202	ILMN_1746314	1	-0.88	0.91	EVI5	ecotropic viral integration site 5 [Source:HGNC Symbol;Acc:HGNC:3501]
226	ILMN_2376458	0.95	-0.98	0.91	CSF2RA	colony stimulating factor 2 receptor alpha subunit [Source:HGNC Symbol;Acc:HGNC:2435]
234	ILMN_3240177	0.93	-0.77	0.91	LLPH	LLP homolog, long-term synaptic facilitation [Source:HGNC Symbol;Acc:HGNC:28229]
252	ILMN_3239361	0.9	-0.58	0.91
255	ILMN_3201643	0.89	-0.53	0.91
259	ILMN_1915783	0.89	-0.58	0.91
264	ILMN_1690237	0.87	-0.55	0.91
267	ILMN_2297069	0.86	-1.19	0.91	TCAF1	TRPM8 channel associated factor 1 [Source:HGNC Symbol;Acc:HGNC:22201]
298	ILMN_1748968	0.79	-0.64	0.91	ATG10	autophagy related 10 [Source:HGNC Symbol;Acc:HGNC:20315]
300	ILMN_3178553	0.79	-0.63	0.91	STAU2-AS1	STAU2 antisense RNA 1 [Source:HGNC Symbol;Acc:HGNC:44101]
301	ILMN_2175094	0.78	-0.65	0.91	TDRD1	tudor domain containing 1 [Source:HGNC Symbol;Acc:HGNC:11712]
302	ILMN_1711156	0.78	-1.12	0.91
303	ILMN_2274775	0.77	-1.1	0.91	SLC44A4	solute carrier family 44 member 4 [Source:HGNC Symbol;Acc:HGNC:13941]
305	ILMN_2097410	0.77	-0.82	0.91	DAPP1	dual adaptor of phosphotyrosine and 3-phosphoinositides 1 [Source:HGNC Symbol;Acc:HGNC:16500]
311	ILMN_2106265	0.76	-0.54	0.91	GDPD1	glycerophosphodiester phosphodiesterase domain containing 1 [Source:HGNC Symbol;Acc:HGNC:20883]
327	ILMN_3277365	0.62	-0.88	0.91	TRAF3IP3	TRAF3 interacting protein 3 [Source:HGNC Symbol;Acc:HGNC:30766]
331	ILMN_3294106	0.59	-1.1	0.91	RAMP2-AS1	RAMP2 antisense RNA 1 [Source:HGNC Symbol;Acc:HGNC:44358]
63	ILMN_2115949	1.25	-1.3	0.9	ZNF394	zinc finger protein 394 [Source:HGNC Symbol;Acc:HGNC:18832]
109	ILMN_3231550	1.16	-1.02	0.9
116	ILMN_2205470	1.16	-0.87	0.9	FAM153A	family with sequence similarity 153 member A [Source:HGNC Symbol;Acc:HGNC:29940]
180	ILMN_3228529	1.04	-0.84	0.9	TMEM191A	transmembrane protein 191A (pseudogene) [Source:HGNC Symbol;Acc:HGNC:25317]
223	ILMN_2225974	0.96	-0.58	0.9	GCLM	glutamate-cysteine ligase modifier subunit [Source:HGNC Symbol;Acc:HGNC:4312]
275	ILMN_1784554	0.85	-0.65	0.9
292	ILMN_2270845	0.81	-0.6	0.9
295	ILMN_2082893	0.8	-0.55	0.9	DUXAP10	double homeobox A pseudogene 10 [Source:HGNC Symbol;Acc:HGNC:32189]
312	ILMN_1809750	0.75	-0.54	0.9	TDRD1	tudor domain containing 1 [Source:HGNC Symbol;Acc:HGNC:11712]
325	ILMN_3284366	0.63	-0.98	0.9		heat shock protein family D (Hsp60) member 1 pseudogene 4 [Source:HGNC Symbol;Acc:HGNC:35146]
328	ILMN_1700182	0.62	-0.82	0.9	ZNF587	zinc finger protein 587 [Source:HGNC Symbol;Acc:HGNC:30955]
329	ILMN_2161007	0.61	-0.83	0.9	GABPB2	GA binding protein transcription factor beta subunit 2 [Source:HGNC Symbol;Acc:HGNC:28441]
38	ILMN_1772492	1.31	-1.34	0.89
66	ILMN_2210386	1.25	-1.46	0.89	TMEM17	transmembrane protein 17 [Source:HGNC Symbol;Acc:HGNC:26623]
95	ILMN_2154322	1.19	-1.11	0.89	SEMA3E	semaphorin 3E [Source:HGNC Symbol;Acc:HGNC:10727]
133	ILMN_3206804	1.14	-1.48	0.89	LINC01018	long intergenic non-protein coding RNA 1018 [Source:HGNC Symbol;Acc:HGNC:27394]
161	ILMN_2134381	1.09	-1.46	0.89	ITPK1-AS1	ITPK1 antisense RNA 1 [Source:HGNC Symbol;Acc:HGNC:20132]
187	ILMN_2110751	1.04	-0.9	0.89	CHRNA5	cholinergic receptor nicotinic alpha 5 subunit [Source:HGNC Symbol;Acc:HGNC:1959]
233	ILMN_1904980	0.94	-0.74	0.89
237	ILMN_1679083	0.93	-0.63	0.89	ZNF93	zinc finger protein 93 [Source:HGNC Symbol;Acc:HGNC:13169]
270	ILMN_3300797	0.86	-1.21	0.89
296	ILMN_3294235	0.8	-1.01	0.89
309	ILMN_1761277	0.76	-0.94	0.89	PDE4C	phosphodiesterase 4C [Source:HGNC Symbol;Acc:HGNC:8782]
310	ILMN_1783060	0.76	-0.49	0.89
314	ILMN_2357386	0.75	-1.05	0.89	FKTN	fukutin [Source:HGNC Symbol;Acc:HGNC:3622]
318	ILMN_1656233	0.71	-0.96	0.89	SPDYE5	speedy/RINGO cell cycle regulator family member E5 [Source:HGNC Symbol;Acc:HGNC:35464]
320	ILMN_1814204	0.69	-0.93	0.89
50	ILMN_2051900	1.28	-1.51	0.88	EID2B	EP300 interacting inhibitor of differentiation 2B [Source:HGNC Symbol;Acc:HGNC:26796]
75	ILMN_2227495	1.22	-1.35	0.88	ZNF549	zinc finger protein 549 [Source:HGNC Symbol;Acc:HGNC:26632]
83	ILMN_2130078	1.21	-1.48	0.88	CDKN2AIPNL	CDKN2A interacting protein N-terminal like [Source:HGNC Symbol;Acc:HGNC:30545]
92	ILMN_2288483	1.2	-1.25	0.88	CEP19	centrosomal protein 19 [Source:HGNC Symbol;Acc:HGNC:28209]
111	ILMN_2078724	1.16	-1.27	0.88	APOPT1	apoptogenic 1, mitochondrial [Source:HGNC Symbol;Acc:HGNC:20492]
140	ILMN_2285713	1.13	-1.22	0.88	TDP1	tyrosyl-DNA phosphodiesterase 1 [Source:HGNC Symbol;Acc:HGNC:18884]
210	ILMN_2404795	0.99	-1.1	0.88	SULT1A1	sulfotransferase family 1A member 1 [Source:HGNC Symbol;Acc:HGNC:11453]
244	ILMN_2262275	0.91	-0.89	0.88	TRIM13	tripartite motif containing 13 [Source:HGNC Symbol;Acc:HGNC:9976]
279	ILMN_3265742	0.84	-0.74	0.88
291	ILMN_1759872	0.82	-1.07	0.88
98	ILMN_3264112	1.19	-1.58	0.87	KRT8	keratin 8 [Source:HGNC Symbol;Acc:HGNC:6446]
257	ILMN_3283090	0.89	-0.67	0.87		CDKN2A interacting protein N-terminal like pseudogene 1 [Source:HGNC Symbol;Acc:HGNC:39854]
132	ILMN_2107004	1.14	-0.97	0.86	GPR1	G protein-coupled receptor 1 [Source:HGNC Symbol;Acc:HGNC:4463]
136	ILMN_2123312	1.14	-1.3	0.86	ERAP2	endoplasmic reticulum aminopeptidase 2 [Source:HGNC Symbol;Acc:HGNC:29499]
145	ILMN_2209993	1.12	-0.92	0.86	PLIN5	perilipin 5 [Source:HGNC Symbol;Acc:HGNC:33196]
146	ILMN_2276758	1.12	-1.31	0.86	POFUT1	protein O-fucosyltransferase 1 [Source:HGNC Symbol;Acc:HGNC:14988]
193	ILMN_3232828	1.02	-1.25	0.86		ribosomal protein L7 pseudogene 22 [Source:HGNC Symbol;Acc:HGNC:35802]
243	ILMN_3216365	0.91	-0.78	0.86	TNRC6C-AS1	TNRC6C antisense RNA 1 [Source:HGNC Symbol;Acc:HGNC:44360]
274	ILMN_3206429	0.85	-0.68	0.86		C-terminal binding protein 2 pseudogene 5 [Source:HGNC Symbol;Acc:HGNC:45197]
307	ILMN_2157277	0.76	-0.88	0.86	AKR1D1	aldo-keto reductase family 1 member D1 [Source:HGNC Symbol;Acc:HGNC:388]
330	ILMN_3274470	0.6	-0.96	0.86
332	ILMN_2050434	0.59	-0.89	0.86	TUBA3FP	tubulin alpha 3f pseudogene [Source:HGNC Symbol;Acc:HGNC:24067]
44	ILMN_2383107	1.29	-1.41	0.85	VPS41	VPS41, HOPS complex subunit [Source:HGNC Symbol;Acc:HGNC:12713]
163	ILMN_2091123	1.08	-1.33	0.85
166	ILMN_1659490	1.08	-0.75	0.85
216	ILMN_3251605	0.98	-0.81	0.85	KLHL28	kelch like family member 28 [Source:HGNC Symbol;Acc:HGNC:19741]
321	ILMN_2118472	0.68	-0.7	0.85	FAM213A	family with sequence similarity 213 member A [Source:HGNC Symbol;Acc:HGNC:28651]
22	ILMN_2150465	1.35	-1.28	0.84	TMEM267	transmembrane protein 267 [Source:HGNC Symbol;Acc:HGNC:26139]
175	ILMN_2235785	1.05	-1.29	0.84	KCNH6	potassium voltage-gated channel subfamily H member 6 [Source:HGNC Symbol;Acc:HGNC:18862]
261	ILMN_2121068	0.87	-0.68	0.84	ADAM17	ADAM metallopeptidase domain 17 [Source:HGNC Symbol;Acc:HGNC:195]
319	ILMN_1691428	0.7	-1.09	0.84	PSMD12	proteasome 26S subunit, non-ATPase 12 [Source:HGNC Symbol;Acc:HGNC:9557]
155	ILMN_2361104	1.1	-1.33	0.83	ZMAT3	zinc finger matrin-type 3 [Source:HGNC Symbol;Acc:HGNC:29983]
209	ILMN_3239343	0.99	-0.84	0.83	TRIM74	stromal antigen 3-like 3 (pseudogene) [Source:HGNC Symbol;Acc:HGNC:33845]
266	ILMN_1656656	0.86	-0.71	0.83	COX19	COX19, cytochrome c oxidase assembly factor [Source:HGNC Symbol;Acc:HGNC:28074]
144	ILMN_1657701	1.13	-0.91	0.82
192	ILMN_3205910	1.02	-0.74	0.82
201	ILMN_2189870	1.01	-0.77	0.82	FCF1	FCF1 rRNA-processing protein [Source:HGNC Symbol;Acc:HGNC:20220]
236	ILMN_1791375	0.93	-0.85	0.82	TRIM74	stromal antigen 3-like 3 (pseudogene) [Source:HGNC Symbol;Acc:HGNC:33845]
315	ILMN_2148290	0.74	-0.85	0.82	PDCD7	programmed cell death 7 [Source:HGNC Symbol;Acc:HGNC:8767]
323	ILMN_2219437	0.67	-0.55	0.81	PRRG4	proline rich and Gla domain 4 [Source:HGNC Symbol;Acc:HGNC:30799]
28	ILMN_1722492	1.33	-1.48	0.8
263	ILMN_1900734	0.87	-0.64	0.8
326	ILMN_2182482	0.62	-0.85	0.8	SHCBP1	SHC binding and spindle associated 1 [Source:HGNC Symbol;Acc:HGNC:29547]
219	ILMN_1824362	0.97	-0.84	0.79
285	ILMN_3274045	0.83	-0.64	0.79
293	ILMN_1672356	0.81	-0.66	0.79	ANKRD13D	ankyrin repeat domain 13D [Source:HGNC Symbol;Acc:HGNC:27880]
108	ILMN_2334242	1.16	-1.39	0.78	CREB1	cAMP responsive element binding protein 1 [Source:HGNC Symbol;Acc:HGNC:2345]
128	ILMN_1742163	1.15	-1.38	0.78
246	ILMN_3187283	0.91	-0.6	0.77
316	ILMN_2054928	0.73	-1.1	0.77	XPNPEP3	X-prolyl aminopeptidase 3 [Source:HGNC Symbol;Acc:HGNC:28052]
272	ILMN_1903914	0.86	-0.59	0.76
231	ILMN_1663699	0.94	-0.59	0.75	SLCO3A1	solute carrier organic anion transporter family member 3A1 [Source:HGNC Symbol;Acc:HGNC:10952]
317	ILMN_2214997	0.72	-0.87	0.75	LRRFIP1	LRR binding FLII interacting protein 1 [Source:HGNC Symbol;Acc:HGNC:6702]
211	ILMN_1778111	0.99	-0.75	0.74		general transcription factor IIi pseudogene 20 [Source:HGNC Symbol;Acc:HGNC:51732]
245	ILMN_1660629	0.91	-0.86	0.74	NBEAL2	neurobeachin like 2 [Source:HGNC Symbol;Acc:HGNC:31928]
123	ILMN_3246910	1.15	-0.82	0.73
282	ILMN_1654518	0.84	-0.94	0.73
294	ILMN_1689552	0.81	-0.83	0.73	FAM63A	MINDY lysine 48 deubiquitinase 1 [Source:HGNC Symbol;Acc:HGNC:25648]
197	ILMN_1662741	1.02	-0.91	0.72	LPAR2	lysophosphatidic acid receptor 2 [Source:HGNC Symbol;Acc:HGNC:3168]
286	ILMN_3244457	0.82	-0.8	0.72	EHBP1L1	EH domain binding protein 1 like 1 [Source:HGNC Symbol;Acc:HGNC:30682]
212	ILMN_1802096	0.99	-1.02	0.71	ABTB1	ankyrin repeat and BTB domain containing 1 [Source:HGNC Symbol;Acc:HGNC:18275]
304	ILMN_1711994	0.77	-0.98	0.71
324	ILMN_1724194	0.66	-0.57	0.71		STX16-NPEPL1 readthrough (NMD candidate) [Source:HGNC Symbol;Acc:HGNC:41993]
134	ILMN_3226505	1.14	-0.93	0.7	MSL3	male-specific lethal 3 homolog (Drosophila) [Source:HGNC Symbol;Acc:HGNC:7370]
186	ILMN_1669657	1.04	-0.98	0.7	NPIPB3	nuclear pore complex interacting protein family member B3 [Source:HGNC Symbol;Acc:HGNC:28989]
218	ILMN_3236220	0.97	-0.91	0.7	LPAR2	lysophosphatidic acid receptor 2 [Source:HGNC Symbol;Acc:HGNC:3168]
273	ILMN_1774901	0.85	-0.59	0.7
306	ILMN_1667222	0.77	-0.55	0.7	MTX1	metaxin 1 [Source:HGNC Symbol;Acc:HGNC:7504]
139	ILMN_1743205	1.13	-0.85	0.68
170	ILMN_1713156	1.08	-0.83	0.68
235	ILMN_1664644	0.93	-0.84	0.67	ATG16L2	autophagy related 16 like 2 [Source:HGNC Symbol;Acc:HGNC:25464]
142	ILMN_1690125	1.13	-0.97	0.66	PDLIM7	PDZ and LIM domain 7 [Source:HGNC Symbol;Acc:HGNC:22958]
249	ILMN_1693630	0.9	-0.57	0.66	VPS9D1	VPS9 domain containing 1 [Source:HGNC Symbol;Acc:HGNC:13526]
313	ILMN_1747506	0.75	-0.62	0.66	DHX34	DExH-box helicase 34 [Source:HGNC Symbol;Acc:HGNC:16719]
40	ILMN_1757742	1.3	-0.85	0.65	ZRANB1	zinc finger RANBP2-type containing 1 [Source:HGNC Symbol;Acc:HGNC:18224]
191	ILMN_1743570	1.03	-0.89	0.65	CEACAM3	carcinoembryonic antigen related cell adhesion molecule 3 [Source:HGNC Symbol;Acc:HGNC:1815]
205	ILMN_2211065	1	-1.15	0.65	TMEM91	transmembrane protein 91 [Source:HGNC Symbol;Acc:HGNC:32393]
241	ILMN_1789830	0.92	-0.9	0.65	CFLAR	CASP8 and FADD like apoptosis regulator [Source:HGNC Symbol;Acc:HGNC:1876]
242	ILMN_1675258	0.92	-0.66	0.65
271	ILMN_1695962	0.86	-0.7	0.65	SLC12A9	solute carrier family 12 member 9 [Source:HGNC Symbol;Acc:HGNC:17435]
281	ILMN_1799765	0.84	-0.74	0.65	MXD3	MAX dimerization protein 3 [Source:HGNC Symbol;Acc:HGNC:14008]
297	ILMN_1737561	0.79	-0.7	0.65
322	ILMN_1806999	0.68	-0.59	0.65	B9D2	B9 protein domain 2 [Source:HGNC Symbol;Acc:HGNC:28636]
232	ILMN_1677843	0.94	-0.8	0.64	MXD3	MAX dimerization protein 3 [Source:HGNC Symbol;Acc:HGNC:14008]
195	ILMN_1790781	1.02	-0.53	0.63	FLOT2	flotillin 2 [Source:HGNC Symbol;Acc:HGNC:3758]
280	ILMN_2359742	0.84	-0.78	0.63	CTSB	cathepsin B [Source:HGNC Symbol;Acc:HGNC:2527]
287	ILMN_3238435	0.82	-0.6	0.63	SNORA12	small nucleolar RNA, H/ACA box 12 [Source:HGNC Symbol;Acc:HGNC:32600]
269	ILMN_1660364	0.86	-0.66	0.62	CYTH4	cytohesin 4 [Source:HGNC Symbol;Acc:HGNC:9505]
277	ILMN_1731275	0.85	-0.76	0.62	DPEP3	dipeptidase 3 [Source:HGNC Symbol;Acc:HGNC:23029]
250	ILMN_2379718	0.9	-0.91	0.61	MXD3	MAX dimerization protein 3 [Source:HGNC Symbol;Acc:HGNC:14008]
258	ILMN_2334693	0.89	-0.68	0.61	NARF	nuclear prelamin A recognition factor [Source:HGNC Symbol;Acc:HGNC:29916]
240	ILMN_3249419	0.92	-0.7	0.6		general transcription factor IIi pseudogene 13 [Source:HGNC Symbol;Acc:HGNC:51725]
247	ILMN_3238196	0.9	-1.01	0.6	CYTH4	cytohesin 4 [Source:HGNC Symbol;Acc:HGNC:9505]
265	ILMN_2399503	0.87	-0.8	0.6	UBN1	ubinuclein 1 [Source:HGNC Symbol;Acc:HGNC:12506]
217	ILMN_1745778	0.97	-1	0.59	SLC45A4	solute carrier family 45 member 4 [Source:HGNC Symbol;Acc:HGNC:29196]
165	ILMN_1776188	1.08	-0.9	0.58	MAP1LC3A	microtubule associated protein 1 light chain 3 alpha [Source:HGNC Symbol;Acc:HGNC:6838]
103	ILMN_3302350	1.17	-1	0.57
268	ILMN_1779677	0.86	-0.76	0.55	ZCCHC6	zinc finger CCHC-type containing 6 [Source:HGNC Symbol;Acc:HGNC:25817]
2	ILMN_1704870	1.95	-1.49	0.53	PGLYRP1	peptidoglycan recognition protein 1 [Source:HGNC Symbol;Acc:HGNC:8904]
119	ILMN_1794707	1.16	-1.18	0.47	PGGHG	protein-glucosylgalactosylhydroxylysine glucosidase [Source:HGNC Symbol;Acc:HGNC:26210]
8	ILMN_1767377	1.43	-1.02	0.45	NAIP	NLR family apoptosis inhibitory protein [Source:HGNC Symbol;Acc:HGNC:7634]
1	ILMN_1693192	2.29	-2.04	0.43	PI3	peptidase inhibitor 3 [Source:HGNC Symbol;Acc:HGNC:8947]

## Sheet: B
Rank	ID	max.e	min.e	r	Symbol	Description
1	ILMN_1749011	0.79	-0.64	0.5	NECAP2	NECAP endocytosis associated 2 [Source:HGNC Symbol;Acc:HGNC:25528]
2	ILMN_1724437	0.72	-0.27	0.42	GCAT	glycine C-acetyltransferase [Source:HGNC Symbol;Acc:HGNC:4188]
3	ILMN_3261747	0.69	-0.5	0.33
4	ILMN_1709634	0.69	-0.35	0.47	CMBL	carboxymethylenebutenolidase homolog [Source:HGNC Symbol;Acc:HGNC:25090]
5	ILMN_1807044	0.65	-0.57	0.47	UBAC1	UBA domain containing 1 [Source:HGNC Symbol;Acc:HGNC:30221]
6	ILMN_2258982	0.64	-0.39	0.47	XAGE1B	X antigen family member 1A [Source:HGNC Symbol;Acc:HGNC:4111]
7	ILMN_1343063	0.64	-0.29	0.53
8	ILMN_1343720	0.62	-0.31	0.73
9	ILMN_2386973	0.61	-0.34	0.68	PKP2	plakophilin 2 [Source:HGNC Symbol;Acc:HGNC:9024]
10	ILMN_1669113	0.6	-0.4	0.42	ATF5	activating transcription factor 5 [Source:HGNC Symbol;Acc:HGNC:790]
11	ILMN_1743357	0.58	-0.31	0.76	XPNPEP2	X-prolyl aminopeptidase 2 [Source:HGNC Symbol;Acc:HGNC:12823]
12	ILMN_2300526	0.58	-0.28	0.66
13	ILMN_2344971	0.57	-0.26	0.69	FOXM1	forkhead box M1 [Source:HGNC Symbol;Acc:HGNC:3818]
14	ILMN_1769532	0.57	-0.32	0.65	FAM86B1	family with sequence similarity 86 member B1 [Source:HGNC Symbol;Acc:HGNC:28268]
15	ILMN_1808110	0.57	-0.34	0.69	ELOA	elongin A [Source:HGNC Symbol;Acc:HGNC:11620]
16	ILMN_1804618	0.55	-0.29	0.64	DPM2	dolichyl-phosphate mannosyltransferase subunit 2, regulatory [Source:HGNC Symbol;Acc:HGNC:3006]
17	ILMN_1795673	0.55	-0.26	0.71	STPG3	sperm-tail PG-rich repeat containing 3 [Source:HGNC Symbol;Acc:HGNC:37285]
18	ILMN_1731648	0.54	-0.45	0.5	FOXJ2	forkhead box J2 [Source:HGNC Symbol;Acc:HGNC:24818]
19	ILMN_1782958	0.53	-0.28	0.71
20	ILMN_1735168	0.53	-0.32	0.61	KMT5C	lysine methyltransferase 5C [Source:HGNC Symbol;Acc:HGNC:28405]
21	ILMN_1815782	0.53	-0.25	0.82
22	ILMN_1768511	0.53	-0.28	0.64	KCNG4	potassium voltage-gated channel modifier subfamily G member 4 [Source:HGNC Symbol;Acc:HGNC:19697]
23	ILMN_1657148	0.53	-0.28	0.75		CIRBP antisense RNA 1 [Source:HGNC Symbol;Acc:HGNC:28588]
24	ILMN_1785930	0.53	-0.27	0.76	OR11A1	olfactory receptor family 11 subfamily A member 1 [Source:HGNC Symbol;Acc:HGNC:8176]
25	ILMN_2154671	0.52	-0.42	0.59	COX6B1	cytochrome c oxidase subunit 6B1 [Source:HGNC Symbol;Acc:HGNC:2280]
26	ILMN_1665970	0.52	-0.31	0.61	ADGRL2	adhesion G protein-coupled receptor L2 [Source:HGNC Symbol;Acc:HGNC:18582]
27	ILMN_1713088	0.51	-0.24	0.62	MSI2	musashi RNA binding protein 2 [Source:HGNC Symbol;Acc:HGNC:18585]
28	ILMN_1666445	0.51	-0.29	0.6	CAMK2A	calcium/calmodulin dependent protein kinase II alpha [Source:HGNC Symbol;Acc:HGNC:1460]
29	ILMN_1674364	0.51	-0.28	0.64	TRIM73	tripartite motif containing 73 [Source:HGNC Symbol;Acc:HGNC:18162]
30	ILMN_1735822	0.51	-0.27	0.55	TTC30A	tetratricopeptide repeat domain 30A [Source:HGNC Symbol;Acc:HGNC:25853]
31	ILMN_1799579	0.51	-0.27	0.69	CCDC51	coiled-coil domain containing 51 [Source:HGNC Symbol;Acc:HGNC:25714]
32	ILMN_1664124	0.5	-0.35	0.73	FLJ13224	uncharacterized LOC79857 [Source:EntrezGene;Acc:79857]
33	ILMN_2363843	0.5	-0.29	0.69	RFX5	regulatory factor X5 [Source:HGNC Symbol;Acc:HGNC:9986]
34	ILMN_1658834	0.5	-0.35	0.66	ZC3H18	zinc finger CCCH-type containing 18 [Source:HGNC Symbol;Acc:HGNC:25091]
35	ILMN_1677372	0.5	-0.36	0.63
36	ILMN_1774250	0.5	-0.27	0.8	BPIFA1	BPI fold containing family A member 1 [Source:HGNC Symbol;Acc:HGNC:15749]
37	ILMN_3245148	0.49	-0.26	0.63
38	ILMN_2049303	0.49	-0.36	0.48
39	ILMN_1729170	0.49	-0.33	0.54	GPA33	glycoprotein A33 [Source:HGNC Symbol;Acc:HGNC:4445]
40	ILMN_1739201	0.49	-0.27	0.65
41	ILMN_3183065	0.48	-0.26	0.73	LOC100128714
42	ILMN_1782653	0.48	-0.28	0.58	LOC649133
43	ILMN_1776631	0.48	-0.24	0.8	KRBA1	KRAB-A domain containing 1 [Source:HGNC Symbol;Acc:HGNC:22228]
44	ILMN_1897160	0.47	-0.23	0.76
45	ILMN_2075800	0.47	-0.25	0.78	PTK6	protein tyrosine kinase 6 [Source:HGNC Symbol;Acc:HGNC:9617]
46	ILMN_2170625	0.47	-0.28	0.49	ZNF100	zinc finger protein 100 [Source:HGNC Symbol;Acc:HGNC:12880]
47	ILMN_1747546	0.46	-0.3	0.54	TSPAN1	tetraspanin 1 [Source:HGNC Symbol;Acc:HGNC:20657]
48	ILMN_3292376	0.46	-0.26	0.74		Putative UPF0607 protein ENSP00000381418 [Source:UniProtKB/Swiss-Prot;Acc:A8MU76]
49	ILMN_3240316	0.46	-0.54	0.49		thymosin beta 4, X-linked pseudogene 8 [Source:HGNC Symbol;Acc:HGNC:11885]
50	ILMN_3242676	0.46	-0.25	0.64	TMEM233	transmembrane protein 233 [Source:HGNC Symbol;Acc:HGNC:37219]
51	ILMN_1797030	0.46	-0.25	0.75	FGF18	fibroblast growth factor 18 [Source:HGNC Symbol;Acc:HGNC:3674]
52	ILMN_1762319	0.46	-0.28	0.71	SLC43A3	solute carrier family 43 member 3 [Source:HGNC Symbol;Acc:HGNC:17466]
53	ILMN_1848461	0.46	-0.31	0.78
54	ILMN_1764803	0.45	-0.34	0.43	SMU1	DNA replication regulator and spliceosomal factor [Source:HGNC Symbol;Acc:HGNC:18247]
55	ILMN_1763749	0.45	-0.24	0.58	GUCA2A	guanylate cyclase activator 2A [Source:HGNC Symbol;Acc:HGNC:4682]
56	ILMN_3272996	0.45	-0.52	0.4
57	ILMN_1713390	0.45	-0.24	0.7
58	ILMN_1854861	0.45	-0.3	0.6
59	ILMN_1659371	0.45	-0.26	0.77	ADRA2A	adrenoceptor alpha 2A [Source:HGNC Symbol;Acc:HGNC:281]
60	ILMN_3246673	0.45	-0.27	0.76	SLC35G6	solute carrier family 35 member G6 [Source:HGNC Symbol;Acc:HGNC:31351]
61	ILMN_1693738	0.45	-0.27	0.68	CTSE	cathepsin E [Source:HGNC Symbol;Acc:HGNC:2530]
62	ILMN_1901666	0.45	-0.26	0.74
63	ILMN_1696488	0.45	-0.24	0.81	FGF23	fibroblast growth factor 23 [Source:HGNC Symbol;Acc:HGNC:3680]
64	ILMN_1878459	0.44	-0.26	0.77
65	ILMN_1688160	0.44	-0.27	0.61	WDR27	WD repeat domain 27 [Source:HGNC Symbol;Acc:HGNC:21248]
66	ILMN_1723048	0.44	-0.25	0.71	GJC2	gap junction protein gamma 2 [Source:HGNC Symbol;Acc:HGNC:17494]
67	ILMN_1862524	0.44	-0.23	0.76
68	ILMN_2045453	0.44	-0.28	0.75
69	ILMN_3261197	0.44	-0.34	0.56	ATP5E	ATP synthase, H+ transporting, mitochondrial F1 complex, epsilon subunit [Source:HGNC Symbol;Acc:HGNC:838]
70	ILMN_1765872	0.44	-0.26	0.71	SIPA1L3	signal induced proliferation associated 1 like 3 [Source:HGNC Symbol;Acc:HGNC:23801]
71	ILMN_1784267	0.44	-0.21	0.63
72	ILMN_1698849	0.43	-0.23	0.75	CHRNA2	cholinergic receptor nicotinic alpha 2 subunit [Source:HGNC Symbol;Acc:HGNC:1956]
73	ILMN_3248122	0.43	-0.24	0.78	MED1	mediator complex subunit 1 [Source:HGNC Symbol;Acc:HGNC:9234]
74	ILMN_1831826	0.43	-0.32	0.76
75	ILMN_1651606	0.43	-0.26	0.64	MAGED4B	MAGE family member D4B [Source:HGNC Symbol;Acc:HGNC:22880]
76	ILMN_2173909	0.43	-0.28	0.73	ZNF14	zinc finger protein 14 [Source:HGNC Symbol;Acc:HGNC:12924]
77	ILMN_1815635	0.43	-0.23	0.65		chromosome 9 open reading frame 62 [Source:HGNC Symbol;Acc:HGNC:28581]
78	ILMN_1764850	0.43	-0.51	0.42	HPCAL1	hippocalcin like 1 [Source:HGNC Symbol;Acc:HGNC:5145]
79	ILMN_3236599	0.43	-0.23	0.74		long intergenic non-protein coding RNA 452 [Source:HGNC Symbol;Acc:HGNC:42800]
80	ILMN_1712405	0.43	-0.28	0.76	LOC100506085
81	ILMN_1343730	0.43	-0.2	0.72
82	ILMN_2061446	0.43	-0.3	0.65	NCEH1	neutral cholesterol ester hydrolase 1 [Source:HGNC Symbol;Acc:HGNC:29260]
83	ILMN_1708337	0.43	-0.24	0.76	NOXO1	NADPH oxidase organizer 1 [Source:HGNC Symbol;Acc:HGNC:19404]
84	ILMN_1815745	0.43	-0.33	0.6	SOX4	SRY-box 4 [Source:HGNC Symbol;Acc:HGNC:11200]
85	ILMN_1908547	0.42	-0.28	0.61
86	ILMN_1687392	0.42	-0.27	0.77	NRK	Nik related kinase [Source:HGNC Symbol;Acc:HGNC:25391]
87	ILMN_1755920	0.42	-0.23	0.72
88	ILMN_1686235	0.42	-0.29	0.67	GNPNAT1	glucosamine-phosphate N-acetyltransferase 1 [Source:HGNC Symbol;Acc:HGNC:19980]
89	ILMN_1744545	0.42	-0.24	0.61	ZNRF4	zinc and ring finger 4 [Source:HGNC Symbol;Acc:HGNC:17726]
90	ILMN_1686227	0.42	-0.23	0.68	GNA14	G protein subunit alpha 14 [Source:HGNC Symbol;Acc:HGNC:4382]
91	ILMN_1707600	0.42	-0.23	0.57	WDTC1	WD and tetratricopeptide repeats 1 [Source:HGNC Symbol;Acc:HGNC:29175]
92	ILMN_1836570	0.42	-0.25	0.7
93	ILMN_1667750	0.42	-0.26	0.65
94	ILMN_1785592	0.42	-0.28	0.75	DUSP13	dual specificity phosphatase 13 [Source:HGNC Symbol;Acc:HGNC:19681]
95	ILMN_1839193	0.42	-0.23	0.71
96	ILMN_2294274	0.41	-0.3	0.66	S100PBP	S100P binding protein [Source:HGNC Symbol;Acc:HGNC:25768]
97	ILMN_1698324	0.41	-0.26	0.78	AVPR2	arginine vasopressin receptor 2 [Source:HGNC Symbol;Acc:HGNC:897]
98	ILMN_1705900	0.41	-0.26	0.68	ATXN10	ataxin 10 [Source:HGNC Symbol;Acc:HGNC:10549]
99	ILMN_1702721	0.41	-0.24	0.75
100	ILMN_1756238	0.41	-0.23	0.63	TMEM217	transmembrane protein 217 [Source:HGNC Symbol;Acc:HGNC:21238]
101	ILMN_1656118	0.41	-0.26	0.71	ZBTB7A	zinc finger and BTB domain containing 7A [Source:HGNC Symbol;Acc:HGNC:18078]
102	ILMN_1651984	0.41	-0.29	0.51
103	ILMN_1805823	0.41	-0.28	0.57	BANF2	barrier to autointegration factor 2 [Source:HGNC Symbol;Acc:HGNC:16172]
104	ILMN_1672664	0.41	-0.23	0.65		T-cell receptor alpha variable 9-1 [Source:HGNC Symbol;Acc:HGNC:12153]
105	ILMN_1859531	0.41	-0.29	0.72
106	ILMN_1866290	0.41	-0.23	0.69	LOC102467079	long intergenic non-protein coding RNA 2180 [Source:HGNC Symbol;Acc:HGNC:53042]
107	ILMN_1792860	0.41	-0.29	0.68	MED22	mediator complex subunit 22 [Source:HGNC Symbol;Acc:HGNC:11477]
108	ILMN_1804285	0.4	-0.28	0.7
109	ILMN_1697118	0.4	-0.26	0.6	ARMC6	armadillo repeat containing 6 [Source:HGNC Symbol;Acc:HGNC:25049]
110	ILMN_1684083	0.4	-0.23	0.69	RNASE10	ribonuclease A family member 10 (inactive) [Source:HGNC Symbol;Acc:HGNC:19275]
111	ILMN_1709440	0.4	-0.23	0.66	CPM	carboxypeptidase M [Source:HGNC Symbol;Acc:HGNC:2311]
112	ILMN_1711072	0.4	-0.23	0.64
113	ILMN_1714252	0.4	-0.27	0.72	SLC16A13	solute carrier family 16 member 13 [Source:HGNC Symbol;Acc:HGNC:31037]
114	ILMN_1912288	0.4	-0.23	0.7
115	ILMN_3230260	0.4	-0.27	0.56	LOC729348	long intergenic non-protein coding RNA 1873 [Source:HGNC Symbol;Acc:HGNC:52692]
116	ILMN_1903345	0.4	-0.23	0.7
117	ILMN_1699323	0.4	-0.23	0.74
118	ILMN_1811599	0.4	-0.21	0.69	OR52B6	olfactory receptor family 52 subfamily B member 6 [Source:HGNC Symbol;Acc:HGNC:15211]
119	ILMN_1751551	0.4	-0.21	0.72
120	ILMN_1680018	0.39	-0.22	0.69	RIPK4	receptor interacting serine/threonine kinase 4 [Source:HGNC Symbol;Acc:HGNC:496]
121	ILMN_1742607	0.39	-0.21	0.57		fatty acyl-CoA reductase 2 pseudogene 1 [Source:HGNC Symbol;Acc:HGNC:49284]
122	ILMN_1745737	0.39	-0.22	0.72	DIS3L2	DIS3 like 3'-5' exoribonuclease 2 [Source:HGNC Symbol;Acc:HGNC:28648]
123	ILMN_1812262	0.39	-0.24	0.55	DDR1	discoidin domain receptor tyrosine kinase 1 [Source:HGNC Symbol;Acc:HGNC:2730]
124	ILMN_1798546	0.39	-0.32	0.68	HDAC6	histone deacetylase 6 [Source:HGNC Symbol;Acc:HGNC:14064]
125	ILMN_3301033	0.39	-0.22	0.61
126	ILMN_1672564	0.39	-0.25	0.78	FMO6P	flavin containing monooxygenase 6 pseudogene [Source:HGNC Symbol;Acc:HGNC:24024]
127	ILMN_1745669	0.39	-0.24	0.71
128	ILMN_1906299	0.39	-0.22	0.7
129	ILMN_1754187	0.38	-0.2	0.67	DMRTB1	DMRT like family B with proline rich C-terminal 1 [Source:HGNC Symbol;Acc:HGNC:13913]
130	ILMN_1893909	0.38	-0.23	0.76	IKZF2	IKAROS family zinc finger 2 [Source:HGNC Symbol;Acc:HGNC:13177]
131	ILMN_3309419	0.38	-0.26	0.59	EP300	E1A binding protein p300 [Source:HGNC Symbol;Acc:HGNC:3373]
132	ILMN_1810200	0.38	-0.24	0.6	ARPC2	actin related protein 2/3 complex subunit 2 [Source:HGNC Symbol;Acc:HGNC:705]
133	ILMN_1696883	0.38	-0.24	0.6
134	ILMN_1736218	0.38	-0.21	0.61	CHRNB3	cholinergic receptor nicotinic beta 3 subunit [Source:HGNC Symbol;Acc:HGNC:1963]
135	ILMN_1898362	0.38	-0.27	0.58
136	ILMN_1810727	0.38	-0.22	0.69	SLC25A45	solute carrier family 25 member 45 [Source:HGNC Symbol;Acc:HGNC:27442]
137	ILMN_1667831	0.37	-0.25	0.7	HOXB3	homeobox B3 [Source:HGNC Symbol;Acc:HGNC:5114]
138	ILMN_1661624	0.37	-0.22	0.68	ARSD	arylsulfatase D [Source:HGNC Symbol;Acc:HGNC:717]
139	ILMN_1893850	0.37	-0.25	0.66
140	ILMN_1709815	0.37	-0.2	0.74	PURG	purine rich element binding protein G [Source:HGNC Symbol;Acc:HGNC:17930]
141	ILMN_3311165	0.37	-0.24	0.66	LINC00173	long intergenic non-protein coding RNA 173 [Source:HGNC Symbol;Acc:HGNC:33791]
142	ILMN_1880704	0.37	-0.22	0.73
143	ILMN_2173524	0.37	-0.18	0.62	FOXD4	forkhead box D4 [Source:HGNC Symbol;Acc:HGNC:3805]
144	ILMN_1781601	0.37	-0.22	0.69
145	ILMN_1711122	0.37	-0.21	0.73		RNA, 7SL, cytoplasmic 673, pseudogene [Source:HGNC Symbol;Acc:HGNC:46689]
146	ILMN_2359500	0.37	-0.22	0.66	NCDN	neurochondrin [Source:HGNC Symbol;Acc:HGNC:17597]
147	ILMN_1880340	0.37	-0.25	0.72
148	ILMN_1907620	0.37	-0.22	0.56
149	ILMN_1756873	0.37	-0.24	0.72	USP48	ubiquitin specific peptidase 48 [Source:HGNC Symbol;Acc:HGNC:18533]
150	ILMN_1904701	0.37	-0.23	0.71
151	ILMN_1825880	0.37	-0.19	0.63
152	ILMN_3284768	0.37	-0.21	0.66
153	ILMN_1739155	0.36	-0.24	0.75	OR9A4	olfactory receptor family 9 subfamily A member 4 [Source:HGNC Symbol;Acc:HGNC:15095]
154	ILMN_1770660	0.36	-0.23	0.71
155	ILMN_1866255	0.36	-0.23	0.67
156	ILMN_1791884	0.36	-0.3	0.66	SNHG11	small nucleolar RNA host gene 11 [Source:HGNC Symbol;Acc:HGNC:25046]
157	ILMN_1874016	0.36	-0.23	0.6
158	ILMN_1719163	0.36	-0.24	0.6	ZNF557	zinc finger protein 557 [Source:HGNC Symbol;Acc:HGNC:28632]
159	ILMN_1805807	0.36	-0.21	0.65	SLC30A3	solute carrier family 30 member 3 [Source:HGNC Symbol;Acc:HGNC:11014]
160	ILMN_3284003	0.36	-0.21	0.67		ribosomal protein L7 pseudogene 8 [Source:HGNC Symbol;Acc:HGNC:35914]
161	ILMN_1661566	0.36	-0.27	0.67	FSTL4	follistatin like 4 [Source:HGNC Symbol;Acc:HGNC:21389]
162	ILMN_3250427	0.36	-0.22	0.72		PDCD6IP pseudogene 2 [Source:HGNC Symbol;Acc:HGNC:49873]
163	ILMN_3238036	0.36	-0.24	0.69	JAGN1	jagunal homolog 1 [Source:HGNC Symbol;Acc:HGNC:26926]
164	ILMN_3293244	0.36	-0.23	0.62
165	ILMN_1685870	0.36	-0.26	0.72
166	ILMN_1706722	0.35	-0.22	0.67	CD200	CD200 molecule [Source:HGNC Symbol;Acc:HGNC:7203]
167	ILMN_3307108	0.35	-0.22	0.69
168	ILMN_3188005	0.35	-0.26	0.64
169	ILMN_3239177	0.35	-0.23	0.67	MEX3A	mex-3 RNA binding family member A [Source:HGNC Symbol;Acc:HGNC:33482]
170	ILMN_1789351	0.35	-0.24	0.64	SUV39H2	suppressor of variegation 3-9 homolog 2 [Source:HGNC Symbol;Acc:HGNC:17287]
171	ILMN_3240824	0.35	-0.21	0.64	HS6ST3	heparan sulfate 6-O-sulfotransferase 3 [Source:HGNC Symbol;Acc:HGNC:19134]
172	ILMN_1696698	0.35	-0.21	0.66	ZNF280C	zinc finger protein 280C [Source:HGNC Symbol;Acc:HGNC:25955]
173	ILMN_1807556	0.35	-0.21	0.73	VWA3A	von Willebrand factor A domain containing 3A [Source:HGNC Symbol;Acc:HGNC:27088]
174	ILMN_1720616	0.35	-0.22	0.64	CBFA2T3	CBFA2/RUNX1 translocation partner 3 [Source:HGNC Symbol;Acc:HGNC:1537]
175	ILMN_1821876	0.35	-0.19	0.64
176	ILMN_1756676	0.35	-0.25	0.64	PHF19	PHD finger protein 19 [Source:HGNC Symbol;Acc:HGNC:24566]
177	ILMN_1739605	0.35	-0.27	0.66	LYPD3	LY6/PLAUR domain containing 3 [Source:HGNC Symbol;Acc:HGNC:24880]
178	ILMN_1771878	0.35	-0.21	0.58	SUSD5	sushi domain containing 5 [Source:HGNC Symbol;Acc:HGNC:29061]
179	ILMN_1727522	0.34	-0.19	0.64	OR5K4	olfactory receptor family 5 subfamily K member 4 [Source:HGNC Symbol;Acc:HGNC:31291]
180	ILMN_1655190	0.34	-0.21	0.69
181	ILMN_1907705	0.34	-0.27	0.7
182	ILMN_2214734	0.34	-0.24	0.58	FRRS1	ferric chelate reductase 1 [Source:HGNC Symbol;Acc:HGNC:27622]
183	ILMN_3297872	0.34	-0.22	0.63
184	ILMN_3278438	0.34	-0.23	0.6
185	ILMN_1784408	0.34	-0.19	0.63	C8orf48	chromosome 8 open reading frame 48 [Source:HGNC Symbol;Acc:HGNC:26345]
186	ILMN_2382471	0.34	-0.25	0.62	DUSP15	dual specificity phosphatase 15 [Source:HGNC Symbol;Acc:HGNC:16236]
187	ILMN_2373335	0.33	-0.22	0.66	LIG3	DNA ligase 3 [Source:HGNC Symbol;Acc:HGNC:6600]
188	ILMN_1915365	0.33	-0.23	0.61
189	ILMN_2386444	0.33	-0.21	0.6	ANGPTL4	angiopoietin like 4 [Source:HGNC Symbol;Acc:HGNC:16039]
190	ILMN_3231823	0.33	-0.22	0.61	VENTXP1	VENT homeobox pseudogene 1 [Source:HGNC Symbol;Acc:HGNC:30900]
191	ILMN_1775742	0.33	-0.22	0.64	RNF128	ring finger protein 128, E3 ubiquitin protein ligase [Source:HGNC Symbol;Acc:HGNC:21153]
192	ILMN_1761598	0.33	-0.2	0.68	PRDM9	PR/SET domain 9 [Source:HGNC Symbol;Acc:HGNC:13994]
193	ILMN_1687589	0.33	-0.21	0.71	CPT1A	carnitine palmitoyltransferase 1A [Source:HGNC Symbol;Acc:HGNC:2328]
194	ILMN_3204874	0.33	-0.24	0.58
195	ILMN_1762545	0.33	-0.23	0.6	USP27X-AS1	USP27X antisense RNA 1 (head to head) [Source:HGNC Symbol;Acc:HGNC:27249]
196	ILMN_1679433	0.33	-0.22	0.66
197	ILMN_1684180	0.32	-0.22	0.62
198	ILMN_1673953	0.32	-0.21	0.64	HRH1	histamine receptor H1 [Source:HGNC Symbol;Acc:HGNC:5182]
199	ILMN_1710598	0.32	-0.22	0.65	SKI	SKI proto-oncogene [Source:HGNC Symbol;Acc:HGNC:10896]
200	ILMN_1776703	0.32	-0.19	0.61
201	ILMN_1860095	0.32	-0.22	0.6
202	ILMN_1822368	0.32	-0.21	0.62
203	ILMN_1658022	0.32	-0.19	0.64
204	ILMN_1703529	0.32	-0.19	0.68
205	ILMN_3242067	0.31	-0.19	0.64		small nucleolar RNA, H/ACA box 58 [Source:HGNC Symbol;Acc:HGNC:32652]
206	ILMN_1912366	0.3	-0.24	0.58
207	ILMN_1660816	0.3	-0.2	0.66	P2RX2	purinergic receptor P2X 2 [Source:HGNC Symbol;Acc:HGNC:15459]
208	ILMN_2319234	0.3	-0.21	0.63	TTC23	tetratricopeptide repeat domain 23 [Source:HGNC Symbol;Acc:HGNC:25730]

## Sheet: C
Rank	ID	max.e	min.e	r	Symbol	Description
21	ILMN_1680652	2.38	-1.7	0.93	SELENBP1	selenium binding protein 1 [Source:HGNC Symbol;Acc:HGNC:10719]
35	ILMN_1729487	2.01	-1.48	0.93	GMPR	guanosine monophosphate reductase [Source:HGNC Symbol;Acc:HGNC:4376]
42	ILMN_1704446	1.89	-1.61	0.93	SLC6A10P	solute carrier family 6 member 10, pseudogene [Source:HGNC Symbol;Acc:HGNC:11043]
54	ILMN_3276971	1.81	-1.85	0.93
61	ILMN_1671686	1.78	-1.69	0.93	DMTN	dematin actin binding protein [Source:HGNC Symbol;Acc:HGNC:3382]
91	ILMN_1683231	1.58	-1.23	0.93	FAM83F	family with sequence similarity 83 member F [Source:HGNC Symbol;Acc:HGNC:25148]
18	ILMN_1696512	2.44	-2.23	0.92	AHSP	alpha hemoglobin stabilizing protein [Source:HGNC Symbol;Acc:HGNC:18075]
26	ILMN_1814397	2.2	-1.99	0.92	EPB42	erythrocyte membrane protein band 4.2 [Source:HGNC Symbol;Acc:HGNC:3381]
28	ILMN_1815527	2.18	-2.44	0.92	HBD	hemoglobin subunit delta [Source:HGNC Symbol;Acc:HGNC:4829]
59	ILMN_1669663	1.78	-1.36	0.92
83	ILMN_1712914	1.63	-1.18	0.92	SEMA6B	semaphorin 6B [Source:HGNC Symbol;Acc:HGNC:10739]
90	ILMN_1804938	1.58	-1.68	0.92	TPRA1	transmembrane protein adipocyte associated 1 [Source:HGNC Symbol;Acc:HGNC:30413]
105	ILMN_1788095	1.51	-1.83	0.92	SPRYD3	SPRY domain containing 3 [Source:HGNC Symbol;Acc:HGNC:25920]
160	ILMN_1806349	1.31	-0.8	0.92	SLC6A8	solute carrier family 6 member 8 [Source:HGNC Symbol;Acc:HGNC:11055]
186	ILMN_1737297	1.22	-0.99	0.92	SLC22A31	solute carrier family 22 member 31 [Source:HGNC Symbol;Acc:HGNC:27091]
40	ILMN_1749984	1.94	-1.95	0.91
45	ILMN_1702055	1.87	-1.14	0.91	ROPN1	rhophilin associated tail protein 1 [Source:HGNC Symbol;Acc:HGNC:17692]
69	ILMN_1749722	1.71	-2.34	0.91	RNF213	ring finger protein 213 [Source:HGNC Symbol;Acc:HGNC:14539]
70	ILMN_1658624	1.71	-1.71	0.91	UBXN6	UBX domain protein 6 [Source:HGNC Symbol;Acc:HGNC:14928]
73	ILMN_3278170	1.68	-1.59	0.91
80	ILMN_1772731	1.64	-1.4	0.91	HAGH	hydroxyacylglutathione hydrolase [Source:HGNC Symbol;Acc:HGNC:4805]
81	ILMN_1719415	1.64	-0.96	0.91
95	ILMN_1712095	1.56	-1.28	0.91	FOXO4	forkhead box O4 [Source:HGNC Symbol;Acc:HGNC:7139]
130	ILMN_1915345	1.4	-1.23	0.91	LOC400043
144	ILMN_1703679	1.36	-0.95	0.91	FCGR3A	Fc fragment of IgG receptor IIIa [Source:HGNC Symbol;Acc:HGNC:3619]
147	ILMN_1666306	1.34	-0.97	0.91	SRRD	SRR1 domain containing [Source:HGNC Symbol;Acc:HGNC:33910]
192	ILMN_1732049	1.19	-0.74	0.91	DPM2	dolichyl-phosphate mannosyltransferase subunit 2, regulatory [Source:HGNC Symbol;Acc:HGNC:3006]
51	ILMN_1807919	1.83	-1.34	0.9	TNS1	tensin 1 [Source:HGNC Symbol;Acc:HGNC:11973]
92	ILMN_1758398	1.57	-1.56	0.9
94	ILMN_1775011	1.56	-1	0.9	NOL10	nucleolar protein 10 [Source:HGNC Symbol;Acc:HGNC:25862]
100	ILMN_1762189	1.53	-1.46	0.9
101	ILMN_2379520	1.52	-1.22	0.9	HAGH	hydroxyacylglutathione hydrolase [Source:HGNC Symbol;Acc:HGNC:4805]
103	ILMN_1668639	1.52	-1.55	0.9	TBC1D10B	TBC1 domain family member 10B [Source:HGNC Symbol;Acc:HGNC:24510]
104	ILMN_1657932	1.52	-1.99	0.9	MUC6	mucin 6, oligomeric mucus/gel-forming [Source:HGNC Symbol;Acc:HGNC:7517]
135	ILMN_1804350	1.39	-2.08	0.9
166	ILMN_1815239	1.3	-0.92	0.9	CLK2	CDC like kinase 2 [Source:HGNC Symbol;Acc:HGNC:2069]
257	ILMN_1805833	1	-0.53	0.9
259	ILMN_1815392	1	-0.51	0.9	ACTRT1	actin related protein T1 [Source:HGNC Symbol;Acc:HGNC:24027]
301	ILMN_1735353	0.9	-0.6	0.9	IRX1	iroquois homeobox 1 [Source:HGNC Symbol;Acc:HGNC:14358]
306	ILMN_1808272	0.89	-0.69	0.9	KCNJ10	potassium voltage-gated channel subfamily J member 10 [Source:HGNC Symbol;Acc:HGNC:6256]
17	ILMN_3285762	2.47	-2.05	0.89	SLC4A1	solute carrier family 4 member 1 (Diego blood group) [Source:HGNC Symbol;Acc:HGNC:11027]
39	ILMN_2404049	1.96	-1.88	0.89	RBM38	RNA binding motif protein 38 [Source:HGNC Symbol;Acc:HGNC:15818]
41	ILMN_1743046	1.92	-2.43	0.89	SERPINA13P	serpin family A member 13, pseudogene [Source:HGNC Symbol;Acc:HGNC:30909]
62	ILMN_1804509	1.77	-1.94	0.89	DPYSL5	dihydropyrimidinase like 5 [Source:HGNC Symbol;Acc:HGNC:20637]
98	ILMN_1750181	1.53	-1.53	0.89	TESC	tescalcin [Source:HGNC Symbol;Acc:HGNC:26065]
99	ILMN_1827887	1.53	-1.56	0.89
112	ILMN_1659029	1.48	-1.49	0.89	DENND6B	DENN domain containing 6B [Source:HGNC Symbol;Acc:HGNC:32690]
127	ILMN_2049417	1.41	-0.94	0.89	TMEM86B	transmembrane protein 86B [Source:HGNC Symbol;Acc:HGNC:28448]
134	ILMN_1791039	1.39	-1.24	0.89	RTF1	RTF1 homolog, Paf1/RNA polymerase II complex component [Source:HGNC Symbol;Acc:HGNC:28996]
140	ILMN_1808202	1.37	-1.46	0.89	R3HDM4	R3H domain containing 4 [Source:HGNC Symbol;Acc:HGNC:28270]
143	ILMN_1687857	1.37	-0.87	0.89	ST6GALNAC4	ST6 N-acetylgalactosaminide alpha-2,6-sialyltransferase 4 [Source:HGNC Symbol;Acc:HGNC:17846]
151	ILMN_1713006	1.33	-0.96	0.89	CDC34	cell division cycle 34 [Source:HGNC Symbol;Acc:HGNC:1734]
157	ILMN_1741632	1.32	-0.86	0.89	RAB3IL1	RAB3A interacting protein like 1 [Source:HGNC Symbol;Acc:HGNC:9780]
165	ILMN_3308188	1.3	-1.18	0.89	RPS6KA1	ribosomal protein S6 kinase A1 [Source:HGNC Symbol;Acc:HGNC:10430]
188	ILMN_1726306	1.21	-0.68	0.89	HMBS	hydroxymethylbilane synthase [Source:HGNC Symbol;Acc:HGNC:4982]
238	ILMN_3301016	1.04	-0.6	0.89
256	ILMN_1907467	1	-0.6	0.89
278	ILMN_1756146	0.95	-0.66	0.89	WDR45	WD repeat domain 45 [Source:HGNC Symbol;Acc:HGNC:28912]
302	ILMN_1667840	0.9	-0.47	0.89	CMTM3	CKLF like MARVEL transmembrane domain containing 3 [Source:HGNC Symbol;Acc:HGNC:19174]
331	ILMN_1743911	0.84	-1.58	0.89	SLC25A39	solute carrier family 25 member 39 [Source:HGNC Symbol;Acc:HGNC:24279]
357	ILMN_3285616	0.75	-0.48	0.89
31	ILMN_1695187	2.09	-1.42	0.88	GYPE	glycophorin E (MNS blood group) [Source:HGNC Symbol;Acc:HGNC:4705]
43	ILMN_1684255	1.88	-1.9	0.88
44	ILMN_1704079	1.87	-1.68	0.88	RBM38	RNA binding motif protein 38 [Source:HGNC Symbol;Acc:HGNC:15818]
55	ILMN_2336335	1.81	-1.21	0.88	MARCH8	membrane associated ring-CH-type finger 8 [Source:HGNC Symbol;Acc:HGNC:23356]
67	ILMN_1654118	1.73	-1.85	0.88	BCL2L1	BCL2 like 1 [Source:HGNC Symbol;Acc:HGNC:992]
88	ILMN_1697529	1.59	-1.43	0.88	RNF10	ring finger protein 10 [Source:HGNC Symbol;Acc:HGNC:10055]
102	ILMN_1680134	1.52	-1.14	0.88	CARM1	coactivator associated arginine methyltransferase 1 [Source:HGNC Symbol;Acc:HGNC:23393]
124	ILMN_3278879	1.43	-1.52	0.88
142	ILMN_1679919	1.37	-1.35	0.88	ASCC2	activating signal cointegrator 1 complex subunit 2 [Source:HGNC Symbol;Acc:HGNC:24103]
170	ILMN_1764383	1.29	-0.91	0.88	PNPLA6	patatin like phospholipase domain containing 6 [Source:HGNC Symbol;Acc:HGNC:16268]
182	ILMN_1725500	1.23	-0.63	0.88
183	ILMN_2174884	1.23	-0.81	0.88
185	ILMN_1668039	1.23	-1.59	0.88	GYPC	glycophorin C (Gerbich blood group) [Source:HGNC Symbol;Acc:HGNC:4704]
215	ILMN_1764410	1.1	-0.98	0.88	GUCD1	guanylyl cyclase domain containing 1 [Source:HGNC Symbol;Acc:HGNC:14237]
216	ILMN_1708249	1.1	-0.72	0.88	NR1D1	nuclear receptor subfamily 1 group D member 1 [Source:HGNC Symbol;Acc:HGNC:7962]
268	ILMN_1716234	0.97	-0.6	0.88
327	ILMN_1797251	0.85	-0.56	0.88	GATA1	GATA binding protein 1 [Source:HGNC Symbol;Acc:HGNC:4170]
332	ILMN_1838581	0.83	-0.48	0.88
46	ILMN_2152465	1.85	-1.43	0.87
49	ILMN_1777233	1.83	-1.54	0.87	E2F2	E2F transcription factor 2 [Source:HGNC Symbol;Acc:HGNC:3114]
72	ILMN_1702447	1.68	-1.46	0.87	IGF2BP2	insulin like growth factor 2 mRNA binding protein 2 [Source:HGNC Symbol;Acc:HGNC:28867]
152	ILMN_1733947	1.33	-0.86	0.87	FKBP8	FK506 binding protein 8 [Source:HGNC Symbol;Acc:HGNC:3724]
163	ILMN_1662280	1.31	-1.2	0.87	GDF1	ceramide synthase 1 [Source:HGNC Symbol;Acc:HGNC:14253]
179	ILMN_2079890	1.24	-1.11	0.87	G6PC	glucose-6-phosphatase catalytic subunit [Source:HGNC Symbol;Acc:HGNC:4056]
187	ILMN_1670000	1.22	-0.96	0.87
218	ILMN_1774086	1.1	-0.64	0.87	CBX3	chromobox 3 [Source:HGNC Symbol;Acc:HGNC:1553]
249	ILMN_1787877	1.02	-0.65	0.87	CCNT2	cyclin T2 [Source:HGNC Symbol;Acc:HGNC:1600]
252	ILMN_1741134	1.01	-0.89	0.87	WDR89	WD repeat domain 89 [Source:HGNC Symbol;Acc:HGNC:20489]
274	ILMN_2329290	0.96	-0.57	0.87	TRIM10	tripartite motif containing 10 [Source:HGNC Symbol;Acc:HGNC:10072]
300	ILMN_1738468	0.9	-0.45	0.87	KEL	Kell blood group, metallo-endopeptidase [Source:HGNC Symbol;Acc:HGNC:6308]
361	ILMN_1803597	0.69	-0.45	0.87
38	ILMN_1759155	1.98	-1.41	0.86	IFIT1B	interferon induced protein with tetratricopeptide repeats 1B [Source:HGNC Symbol;Acc:HGNC:23442]
47	ILMN_1701386	1.84	-1.96	0.86	STRADB	STE20-related kinase adaptor beta [Source:HGNC Symbol;Acc:HGNC:13205]
53	ILMN_1708016	1.81	-1.44	0.86	FAM210B	family with sequence similarity 210 member B [Source:HGNC Symbol;Acc:HGNC:16102]
60	ILMN_1696183	1.78	-1.92	0.86	HBQ1	hemoglobin subunit theta 1 [Source:HGNC Symbol;Acc:HGNC:4833]
106	ILMN_1733675	1.51	-1.22	0.86	MPP1	membrane palmitoylated protein 1 [Source:HGNC Symbol;Acc:HGNC:7219]
120	ILMN_1682332	1.46	-1.82	0.86	GYPC	glycophorin C (Gerbich blood group) [Source:HGNC Symbol;Acc:HGNC:4704]
153	ILMN_1705982	1.33	-1.22	0.86
168	ILMN_1742380	1.3	-1.01	0.86	SPICE1	spindle and centriole associated protein 1 [Source:HGNC Symbol;Acc:HGNC:25083]
174	ILMN_2216582	1.26	-1.23	0.86
180	ILMN_1733963	1.24	-1.07	0.86	ADRA2C	adrenoceptor alpha 2C [Source:HGNC Symbol;Acc:HGNC:283]
191	ILMN_2098418	1.19	-0.85	0.86	GATSL3	GATS protein like 3 [Source:HGNC Symbol;Acc:HGNC:34423]
223	ILMN_2251253	1.06	-0.85	0.86	ALDOA	aldolase, fructose-bisphosphate A [Source:HGNC Symbol;Acc:HGNC:414]
224	ILMN_1666924	1.06	-0.81	0.86	PINK1	PTEN induced putative kinase 1 [Source:HGNC Symbol;Acc:HGNC:14581]
258	ILMN_1738699	1	-0.68	0.86	FXR2	FMR1 autosomal homolog 2 [Source:HGNC Symbol;Acc:HGNC:4024]
266	ILMN_3309560	0.97	-0.63	0.86	MIR182	microRNA 182 [Source:HGNC Symbol;Acc:HGNC:31553]
272	ILMN_1723684	0.96	-0.5	0.86	ACKR1	atypical chemokine receptor 1 (Duffy blood group) [Source:HGNC Symbol;Acc:HGNC:4035]
291	ILMN_1704842	0.94	-0.51	0.86
303	ILMN_1705750	0.9	-0.47	0.86	TGM2	transglutaminase 2 [Source:HGNC Symbol;Acc:HGNC:11778]
304	ILMN_1663605	0.9	-0.45	0.86	RNF123	ring finger protein 123 [Source:HGNC Symbol;Acc:HGNC:21148]
318	ILMN_1652306	0.87	-0.55	0.86	MEGF10	multiple EGF like domains 10 [Source:HGNC Symbol;Acc:HGNC:29634]
330	ILMN_1789005	0.84	-1.14	0.86	ATP6V0C	ATPase H+ transporting V0 subunit c [Source:HGNC Symbol;Acc:HGNC:855]
352	ILMN_2282959	0.77	-0.42	0.86	DNA2	DNA replication helicase/nuclease 2 [Source:HGNC Symbol;Acc:HGNC:2939]
362	ILMN_1657478	0.69	-0.41	0.86	MAGEL2	MAGE family member L2 [Source:HGNC Symbol;Acc:HGNC:6814]
24	ILMN_3235180	2.25	-2.09	0.85	FAM83A-AS1	FAM83A antisense RNA 1 [Source:HGNC Symbol;Acc:HGNC:48658]
50	ILMN_1736911	1.83	-1.29	0.85	TMOD1	tropomodulin 1 [Source:HGNC Symbol;Acc:HGNC:11871]
87	ILMN_2267787	1.61	-0.89	0.85	HPS1	HPS1, biogenesis of lysosomal organelles complex 3 subunit 1 [Source:HGNC Symbol;Acc:HGNC:5163]
113	ILMN_1783156	1.48	-1.16	0.85
122	ILMN_1790534	1.44	-1.19	0.85	MAP2K3	mitogen-activated protein kinase kinase 3 [Source:HGNC Symbol;Acc:HGNC:6843]
129	ILMN_2341626	1.4	-0.88	0.85	MARCH8	membrane associated ring-CH-type finger 8 [Source:HGNC Symbol;Acc:HGNC:23356]
156	ILMN_1773295	1.32	-1.08	0.85	ARTN	artemin [Source:HGNC Symbol;Acc:HGNC:727]
161	ILMN_1703142	1.31	-1.12	0.85	MARCH2	membrane associated ring-CH-type finger 2 [Source:HGNC Symbol;Acc:HGNC:28038]
210	ILMN_3240187	1.11	-1.42	0.85
212	ILMN_1666819	1.11	-0.64	0.85	PHLDB1	pleckstrin homology like domain family B member 1 [Source:HGNC Symbol;Acc:HGNC:23697]
232	ILMN_1789405	1.05	-0.74	0.85	TANGO2	transport and golgi organization 2 homolog [Source:HGNC Symbol;Acc:HGNC:25439]
240	ILMN_1811823	1.04	-0.76	0.85
244	ILMN_1765518	1.03	-0.63	0.85	RNASEH2C	ribonuclease H2 subunit C [Source:HGNC Symbol;Acc:HGNC:24116]
255	ILMN_2395913	1	-0.7	0.85
264	ILMN_1747227	0.98	-0.49	0.85	ADORA1	adenosine A1 receptor [Source:HGNC Symbol;Acc:HGNC:262]
269	ILMN_1741483	0.97	-0.47	0.85	HPS1	HPS1, biogenesis of lysosomal organelles complex 3 subunit 1 [Source:HGNC Symbol;Acc:HGNC:5163]
320	ILMN_1751596	0.87	-0.58	0.85	HIVEP3	human immunodeficiency virus type I enhancer binding protein 3 [Source:HGNC Symbol;Acc:HGNC:13561]
337	ILMN_1736974	0.83	-0.5	0.85	SOX12	SRY-box 12 [Source:HGNC Symbol;Acc:HGNC:11198]
15	ILMN_1766165	2.48	-2.2	0.84	SNCA	synuclein alpha [Source:HGNC Symbol;Acc:HGNC:11138]
30	ILMN_2091454	2.09	-2.18	0.84
52	ILMN_1786328	1.81	-1.84	0.84	DCAF12	DDB1 and CUL4 associated factor 12 [Source:HGNC Symbol;Acc:HGNC:19911]
146	ILMN_2369580	1.35	-1.17	0.84	NPRL3	NPR3 like, GATOR1 complex subunit [Source:HGNC Symbol;Acc:HGNC:14124]
148	ILMN_1796490	1.34	-1.12	0.84	GRINA	glutamate ionotropic receptor NMDA type subunit associated protein 1 [Source:HGNC Symbol;Acc:HGNC:4589]
149	ILMN_1746579	1.34	-0.78	0.84	UBE2O	ubiquitin conjugating enzyme E2 O [Source:HGNC Symbol;Acc:HGNC:29554]
155	ILMN_1799028	1.32	-1.44	0.84	TSPAN5	tetraspanin 5 [Source:HGNC Symbol;Acc:HGNC:17753]
219	ILMN_1711087	1.08	-0.8	0.84	EPPK1	epiplakin 1 [Source:HGNC Symbol;Acc:HGNC:15577]
242	ILMN_1765621	1.04	-0.59	0.84	HDGF	hepatoma derived growth factor [Source:HGNC Symbol;Acc:HGNC:4856]
261	ILMN_2387385	1	-0.61	0.84	IGFBP1	insulin like growth factor binding protein 1 [Source:HGNC Symbol;Acc:HGNC:5469]
277	ILMN_1658957	0.95	-0.62	0.84	DDX11L2	DEAD/H-box helicase 11 like 1 [Source:HGNC Symbol;Acc:HGNC:37102]
286	ILMN_1664118	0.94	-0.52	0.84	CADM2	cell adhesion molecule 2 [Source:HGNC Symbol;Acc:HGNC:29849]
335	ILMN_1766542	0.83	-0.53	0.84	RNPC3	RNA binding region (RNP1, RRM) containing 3 [Source:HGNC Symbol;Acc:HGNC:18666]
342	ILMN_2080637	0.81	-0.51	0.84	ZBTB44	zinc finger and BTB domain containing 44 [Source:HGNC Symbol;Acc:HGNC:25001]
345	ILMN_1707304	0.81	-0.37	0.84	KLF1	Kruppel like factor 1 [Source:HGNC Symbol;Acc:HGNC:6345]
359	ILMN_1745787	0.73	-0.48	0.84	POLL	DNA polymerase lambda [Source:HGNC Symbol;Acc:HGNC:9184]
10	ILMN_1708323	2.82	-1.91	0.83	ALAS2	5'-aminolevulinate synthase 2 [Source:HGNC Symbol;Acc:HGNC:397]
65	ILMN_1733581	1.74	-1.3	0.83	NPRL3	NPR3 like, GATOR1 complex subunit [Source:HGNC Symbol;Acc:HGNC:14124]
66	ILMN_1706434	1.73	-1.55	0.83
71	ILMN_1651358	1.69	-1.6	0.83	HBE1	hemoglobin subunit epsilon 1 [Source:HGNC Symbol;Acc:HGNC:4830]
74	ILMN_1756715	1.67	-0.99	0.83	RUNDC3A	RUN domain containing 3A [Source:HGNC Symbol;Acc:HGNC:16984]
77	ILMN_1683093	1.66	-0.96	0.83
84	ILMN_1810785	1.62	-1.18	0.83	RNF11	ring finger protein 11 [Source:HGNC Symbol;Acc:HGNC:10056]
141	ILMN_1811927	1.37	-0.82	0.83	OR2W3	olfactory receptor family 2 subfamily W member 3 [Source:HGNC Symbol;Acc:HGNC:15021]
162	ILMN_1749662	1.31	-1.24	0.83		glutathione peroxidase pseudogene 1 [Source:HGNC Symbol;Acc:HGNC:4560]
171	ILMN_1773849	1.29	-1.03	0.83	ATP6V0C	ATPase H+ transporting V0 subunit c [Source:HGNC Symbol;Acc:HGNC:855]
196	ILMN_1778144	1.16	-0.71	0.83	SLC48A1	solute carrier family 48 member 1 [Source:HGNC Symbol;Acc:HGNC:26035]
203	ILMN_1873075	1.13	-0.73	0.83	TNRC6C	trinucleotide repeat containing 6C [Source:HGNC Symbol;Acc:HGNC:29318]
206	ILMN_2390974	1.12	-0.88	0.83	DNAJB2	DnaJ heat shock protein family (Hsp40) member B2 [Source:HGNC Symbol;Acc:HGNC:5228]
233	ILMN_1811470	1.05	-0.56	0.83	PLEK2	pleckstrin 2 [Source:HGNC Symbol;Acc:HGNC:19238]
237	ILMN_1667306	1.04	-0.59	0.83	RANBP10	RAN binding protein 10 [Source:HGNC Symbol;Acc:HGNC:29285]
251	ILMN_1670589	1.01	-0.67	0.83
263	ILMN_1725899	0.99	-0.56	0.83	HOXC10	homeobox C10 [Source:HGNC Symbol;Acc:HGNC:5122]
296	ILMN_1688240	0.91	-0.61	0.83	PHOSPHO1	phosphoethanolamine/phosphocholine phosphatase [Source:HGNC Symbol;Acc:HGNC:16815]
48	ILMN_1715969	1.84	-1.75	0.82	SLC25A37	solute carrier family 25 member 37 [Source:HGNC Symbol;Acc:HGNC:29786]
57	ILMN_1714765	1.8	-1.97	0.82		STE20-related kinase adaptor beta pseudogene 1 [Source:HGNC Symbol;Acc:HGNC:22478]
107	ILMN_1797793	1.51	-1.52	0.82	BLVRB	biliverdin reductase B [Source:HGNC Symbol;Acc:HGNC:1063]
108	ILMN_1679267	1.5	-0.89	0.82	TGM2	transglutaminase 2 [Source:HGNC Symbol;Acc:HGNC:11778]
133	ILMN_1745962	1.39	-1.59	0.82	FBXO7	F-box protein 7 [Source:HGNC Symbol;Acc:HGNC:13586]
176	ILMN_3305993	1.26	-0.81	0.82
189	ILMN_3213925	1.2	-0.96	0.82		glutathione peroxidase pseudogene 1 [Source:HGNC Symbol;Acc:HGNC:4560]
199	ILMN_2413064	1.15	-0.74	0.82
229	ILMN_1656371	1.06	-0.74	0.82	TRPA1	transient receptor potential cation channel subfamily A member 1 [Source:HGNC Symbol;Acc:HGNC:497]
262	ILMN_1746788	0.99	-0.58	0.82	TRIM10	tripartite motif containing 10 [Source:HGNC Symbol;Acc:HGNC:10072]
280	ILMN_1806937	0.95	-1.01	0.82	BABAM1	BRISC and BRCA1 A complex member 1 [Source:HGNC Symbol;Acc:HGNC:25008]
283	ILMN_1817609	0.94	-0.44	0.82
319	ILMN_1678618	0.87	-0.44	0.82	ELAVL3	ELAV like RNA binding protein 3 [Source:HGNC Symbol;Acc:HGNC:3314]
333	ILMN_1691458	0.83	-0.57	0.82	SYPL1	synaptophysin like 1 [Source:HGNC Symbol;Acc:HGNC:11507]
338	ILMN_1756599	0.83	-0.49	0.82
350	ILMN_1745365	0.78	-0.56	0.82	PKNOX1	PBX/knotted 1 homeobox 1 [Source:HGNC Symbol;Acc:HGNC:9022]
25	ILMN_1713266	2.21	-1.75	0.81	FAM46C	family with sequence similarity 46 member C [Source:HGNC Symbol;Acc:HGNC:24712]
29	ILMN_1760315	2.17	-1.46	0.81	VWCE	von Willebrand factor C and EGF domains [Source:HGNC Symbol;Acc:HGNC:26487]
36	ILMN_1701933	2.01	-2.11	0.81	SNCA	synuclein alpha [Source:HGNC Symbol;Acc:HGNC:11138]
85	ILMN_1688322	1.61	-1.65	0.81	ADIPOR1	adiponectin receptor 1 [Source:HGNC Symbol;Acc:HGNC:24040]
136	ILMN_1750130	1.39	-1.37	0.81
138	ILMN_1807201	1.38	-1.16	0.81
164	ILMN_2367126	1.31	-2.52	0.81	ALAS2	5'-aminolevulinate synthase 2 [Source:HGNC Symbol;Acc:HGNC:397]
202	ILMN_1671583	1.14	-1.01	0.81	MKRN1	makorin ring finger protein 1 [Source:HGNC Symbol;Acc:HGNC:7112]
220	ILMN_1795419	1.08	-0.75	0.81	CNPPD1	cyclin Pas1/PHO80 domain containing 1 [Source:HGNC Symbol;Acc:HGNC:25220]
222	ILMN_1782788	1.07	-1.25	0.81	YBX3	Y-box binding protein 3 [Source:HGNC Symbol;Acc:HGNC:2428]
235	ILMN_1736135	1.05	-0.77	0.81	TYW1	tRNA-yW synthesizing protein 1 homolog [Source:HGNC Symbol;Acc:HGNC:25598]
245	ILMN_1725702	1.02	-0.62	0.81
287	ILMN_1657884	0.94	-0.68	0.81	NME2	NME/NM23 nucleoside diphosphate kinase 2 [Source:HGNC Symbol;Acc:HGNC:7850]
309	ILMN_1780356	0.89	-0.46	0.81
313	ILMN_1794780	0.88	-0.63	0.81	SHARPIN	SHANK associated RH domain interactor [Source:HGNC Symbol;Acc:HGNC:25321]
314	ILMN_1696276	0.88	-0.58	0.81	ZNF653	zinc finger protein 653 [Source:HGNC Symbol;Acc:HGNC:25196]
325	ILMN_1654851	0.85	-0.65	0.81	FAM134A	family with sequence similarity 134 member A [Source:HGNC Symbol;Acc:HGNC:28450]
354	ILMN_2124082	0.76	-0.44	0.81	PPP2R5B	protein phosphatase 2 regulatory subunit B'beta [Source:HGNC Symbol;Acc:HGNC:9310]
11	ILMN_1652431	2.79	-1.83	0.8	CA1	carbonic anhydrase 1 [Source:HGNC Symbol;Acc:HGNC:1368]
34	ILMN_1781966	2.05	-1.21	0.8	OSBP2	oxysterol binding protein 2 [Source:HGNC Symbol;Acc:HGNC:8504]
56	ILMN_1694027	1.8	-1.58	0.8	SESN3	sestrin 3 [Source:HGNC Symbol;Acc:HGNC:23060]
76	ILMN_1707434	1.67	-1.65	0.8	SLC25A37	solute carrier family 25 member 37 [Source:HGNC Symbol;Acc:HGNC:29786]
93	ILMN_2096322	1.57	-1.55	0.8	ADIPOR1	adiponectin receptor 1 [Source:HGNC Symbol;Acc:HGNC:24040]
115	ILMN_1671693	1.47	-0.92	0.8	TPGS2	tubulin polyglutamylase complex subunit 2 [Source:HGNC Symbol;Acc:HGNC:24561]
184	ILMN_1804339	1.23	-1	0.8	CAMK1G	calcium/calmodulin dependent protein kinase IG [Source:HGNC Symbol;Acc:HGNC:14585]
195	ILMN_2156267	1.17	-0.86	0.8	EIF2AK1	eukaryotic translation initiation factor 2 alpha kinase 1 [Source:HGNC Symbol;Acc:HGNC:24921]
200	ILMN_1787923	1.15	-0.82	0.8	PNPLA2	patatin like phospholipase domain containing 2 [Source:HGNC Symbol;Acc:HGNC:30802]
228	ILMN_1713985	1.06	-0.69	0.8	MAF1	MAF1 homolog, negative regulator of RNA polymerase III [Source:HGNC Symbol;Acc:HGNC:24966]
254	ILMN_1658351	1.01	-0.7	0.8	FIS1	fission, mitochondrial 1 [Source:HGNC Symbol;Acc:HGNC:21689]
281	ILMN_1684227	0.95	-0.43	0.8	GPR146	G protein-coupled receptor 146 [Source:HGNC Symbol;Acc:HGNC:21718]
307	ILMN_1343052	0.89	-0.87	0.8
311	ILMN_1343050	0.89	-0.81	0.8
315	ILMN_1723185	0.88	-0.69	0.8	ELOF1	elongation factor 1 homolog [Source:HGNC Symbol;Acc:HGNC:28691]
322	ILMN_2390416	0.86	-0.62	0.8	BAG6	BCL2 associated athanogene 6 [Source:HGNC Symbol;Acc:HGNC:13919]
329	ILMN_1815306	0.84	-0.59	0.8	AP2A1	adaptor related protein complex 2 alpha 1 subunit [Source:HGNC Symbol;Acc:HGNC:561]
353	ILMN_1668411	0.76	-0.43	0.8	FHL2	four and a half LIM domains 2 [Source:HGNC Symbol;Acc:HGNC:3703]
356	ILMN_1804448	0.75	-0.4	0.8	MSI2	musashi RNA binding protein 2 [Source:HGNC Symbol;Acc:HGNC:18585]
75	ILMN_1778374	1.67	-1.37	0.79	BSG	basigin (Ok blood group) [Source:HGNC Symbol;Acc:HGNC:1116]
86	ILMN_2367258	1.61	-1.05	0.79	SMOX	spermine oxidase [Source:HGNC Symbol;Acc:HGNC:15862]
117	ILMN_1796165	1.47	-1.29	0.79	GLRX5	glutaredoxin 5 [Source:HGNC Symbol;Acc:HGNC:20134]
250	ILMN_1702738	1.01	-0.48	0.79	KLC3	kinesin light chain 3 [Source:HGNC Symbol;Acc:HGNC:20717]
260	ILMN_1732609	1	-0.72	0.79	FAM214B	family with sequence similarity 214 member B [Source:HGNC Symbol;Acc:HGNC:25666]
265	ILMN_2409754	0.98	-0.72	0.79	PRR5	proline rich 5 [Source:HGNC Symbol;Acc:HGNC:31682]
267	ILMN_1684051	0.97	-0.96	0.79	WASF2	WAS protein family member 2 [Source:HGNC Symbol;Acc:HGNC:12733]
308	ILMN_1659024	0.89	-0.44	0.79	TMCC2	transmembrane and coiled-coil domain family 2 [Source:HGNC Symbol;Acc:HGNC:24239]
341	ILMN_1695621	0.82	-0.46	0.79	KRT3	keratin 3 [Source:HGNC Symbol;Acc:HGNC:6440]
344	ILMN_2392080	0.81	-0.54	0.79	DCAF6	DDB1 and CUL4 associated factor 6 [Source:HGNC Symbol;Acc:HGNC:30002]
349	ILMN_2402798	0.79	-0.71	0.79	AP2M1	adaptor related protein complex 2 mu 1 subunit [Source:HGNC Symbol;Acc:HGNC:564]
63	ILMN_1728742	1.76	-1.35	0.78	FAXDC2	fatty acid hydroxylase domain containing 2 [Source:HGNC Symbol;Acc:HGNC:1334]
78	ILMN_1802808	1.65	-1.63	0.78
79	ILMN_1708580	1.64	-1.35	0.78	PDZK1IP1	PDZK1 interacting protein 1 [Source:HGNC Symbol;Acc:HGNC:16887]
139	ILMN_2048607	1.37	-0.95	0.78	ANKRD9	ankyrin repeat domain 9 [Source:HGNC Symbol;Acc:HGNC:20096]
169	ILMN_1663786	1.29	-0.87	0.78	EPB41	erythrocyte membrane protein band 4.1 [Source:HGNC Symbol;Acc:HGNC:3377]
177	ILMN_1681703	1.26	-1.48	0.78	FOXO3	forkhead box O3 [Source:HGNC Symbol;Acc:HGNC:3821]
213	ILMN_1720373	1.11	-0.71	0.78	SLC7A5	solute carrier family 7 member 5 [Source:HGNC Symbol;Acc:HGNC:11063]
247	ILMN_1791147	1.02	-0.87	0.78	TBX6	T-box 6 [Source:HGNC Symbol;Acc:HGNC:11605]
248	ILMN_1676550	1.02	-0.57	0.78	LINC01618	long intergenic non-protein coding RNA 1618 [Source:HGNC Symbol;Acc:HGNC:27195]
292	ILMN_1680794	0.93	-0.54	0.78	TMEM210	transmembrane protein 210 [Source:HGNC Symbol;Acc:HGNC:34059]
299	ILMN_2164242	0.9	-0.58	0.78	UBE2F	ubiquitin conjugating enzyme E2 F (putative) [Source:HGNC Symbol;Acc:HGNC:12480]
316	ILMN_2356909	0.87	-0.52	0.78	MOSPD3	motile sperm domain containing 3 [Source:HGNC Symbol;Acc:HGNC:25078]
326	ILMN_1699598	0.85	-0.72	0.78	AP2M1	adaptor related protein complex 2 mu 1 subunit [Source:HGNC Symbol;Acc:HGNC:564]
158	ILMN_1731745	1.32	-1.12	0.77	NINJ2	ninjurin 2 [Source:HGNC Symbol;Acc:HGNC:7825]
193	ILMN_1776998	1.18	-0.72	0.77	DNAJA4	DnaJ heat shock protein family (Hsp40) member A4 [Source:HGNC Symbol;Acc:HGNC:14885]
298	ILMN_1745533	0.91	-0.57	0.77	FAM117A	family with sequence similarity 117 member A [Source:HGNC Symbol;Acc:HGNC:24179]
360	ILMN_1731248	0.72	-0.45	0.77	MIR34AHG	MIR34A host gene [Source:HGNC Symbol;Acc:HGNC:51913]
23	ILMN_1774091	2.28	-1.33	0.76	FECH	ferrochelatase [Source:HGNC Symbol;Acc:HGNC:3647]
64	ILMN_2352921	1.74	-0.96	0.76	BPGM	bisphosphoglycerate mutase [Source:HGNC Symbol;Acc:HGNC:1093]
82	ILMN_3287583	1.63	-1.44	0.76		ubiquitin B pseudogene 1 [Source:HGNC Symbol;Acc:HGNC:12464]
110	ILMN_1759117	1.49	-0.82	0.76	XK	X-linked Kx blood group [Source:HGNC Symbol;Acc:HGNC:12811]
145	ILMN_1775380	1.36	-1.02	0.76	SMOX	spermine oxidase [Source:HGNC Symbol;Acc:HGNC:15862]
175	ILMN_1714809	1.26	-0.83	0.76	RPIA	ribose 5-phosphate isomerase A [Source:HGNC Symbol;Acc:HGNC:10297]
209	ILMN_3253627	1.12	-0.88	0.76
217	ILMN_2367191	1.1	-0.81	0.76	PSMF1	proteasome inhibitor subunit 1 [Source:HGNC Symbol;Acc:HGNC:9571]
284	ILMN_1695058	0.94	-0.48	0.76	SLC38A5	solute carrier family 38 member 5 [Source:HGNC Symbol;Acc:HGNC:18070]
288	ILMN_1707720	0.94	-0.5	0.76	SLC1A5	solute carrier family 1 member 5 [Source:HGNC Symbol;Acc:HGNC:10943]
321	ILMN_1703650	0.87	-0.9	0.76	TNIP1	TNFAIP3 interacting protein 1 [Source:HGNC Symbol;Acc:HGNC:16903]
343	ILMN_1770911	0.81	-0.47	0.76	NRSN2	neurensin 2 [Source:HGNC Symbol;Acc:HGNC:16229]
111	ILMN_1774375	1.49	-0.91	0.75	SMIM24	small integral membrane protein 24 [Source:HGNC Symbol;Acc:HGNC:37244]
118	ILMN_1801313	1.46	-0.83	0.75	SIAH2	siah E3 ubiquitin protein ligase 2 [Source:HGNC Symbol;Acc:HGNC:10858]
123	ILMN_1753002	1.43	-0.97	0.75	RAB2B	RAB2B, member RAS oncogene family [Source:HGNC Symbol;Acc:HGNC:20246]
126	ILMN_1787526	1.42	-1.11	0.75	C2orf88	chromosome 2 open reading frame 88 [Source:HGNC Symbol;Acc:HGNC:28191]
204	ILMN_1672024	1.13	-0.57	0.75		iron-sulfur cluster assembly 1 pseudogene 6 [Source:HGNC Symbol;Acc:HGNC:38027]
227	ILMN_1689172	1.06	-0.59	0.75	ATXN1L	ataxin 1 like [Source:HGNC Symbol;Acc:HGNC:33279]
236	ILMN_1692664	1.05	-0.9	0.75	PRR5	proline rich 5 [Source:HGNC Symbol;Acc:HGNC:31682]
294	ILMN_2038768	0.92	-0.98	0.75
297	ILMN_2038771	0.91	-0.98	0.75
346	ILMN_1752303	0.79	-0.66	0.75	YY1AP1	YY1 associated protein 1 [Source:HGNC Symbol;Acc:HGNC:30935]
351	ILMN_1873540	0.77	-0.49	0.75
37	ILMN_1705458	1.99	-1.62	0.74	TRIM58	tripartite motif containing 58 [Source:HGNC Symbol;Acc:HGNC:24150]
119	ILMN_2202940	1.46	-1.14	0.74	CHPT1	choline phosphotransferase 1 [Source:HGNC Symbol;Acc:HGNC:17852]
181	ILMN_1806456	1.23	-0.69	0.74	BBOF1	basal body orientation factor 1 [Source:HGNC Symbol;Acc:HGNC:19855]
190	ILMN_1694325	1.2	-0.57	0.74	NFIX	nuclear factor I X [Source:HGNC Symbol;Acc:HGNC:7788]
198	ILMN_1675421	1.15	-0.84	0.74	ISCA1	iron-sulfur cluster assembly 1 [Source:HGNC Symbol;Acc:HGNC:28660]
207	ILMN_1782070	1.12	-1.11	0.74	NPL	N-acetylneuraminate pyruvate lyase [Source:HGNC Symbol;Acc:HGNC:16781]
234	ILMN_2391912	1.05	-1.06	0.74	SEC14L1	SEC14 like lipid binding 1 [Source:HGNC Symbol;Acc:HGNC:10698]
323	ILMN_1912737	0.85	-0.52	0.74	HIPK2	homeodomain interacting protein kinase 2 [Source:HGNC Symbol;Acc:HGNC:14402]
324	ILMN_1693136	0.85	-0.67	0.74
336	ILMN_2278433	0.83	-0.67	0.74
194	ILMN_1803788	1.18	-1	0.73	LGALS3	galectin 3 [Source:HGNC Symbol;Acc:HGNC:6563]
211	ILMN_1711786	1.11	-1.45	0.73	NFE2	nuclear factor, erythroid 2 [Source:HGNC Symbol;Acc:HGNC:7780]
231	ILMN_3308335	1.05	-0.79	0.73	RNU6-8	RNA, U6 small nuclear 8 [Source:HGNC Symbol;Acc:HGNC:34285]
241	ILMN_2285802	1.04	-1.05	0.73	SEC14L1	SEC14 like lipid binding 1 [Source:HGNC Symbol;Acc:HGNC:10698]
290	ILMN_1710303	0.94	-0.57	0.73	TTC25	tetratricopeptide repeat domain 25 [Source:HGNC Symbol;Acc:HGNC:25280]
68	ILMN_1678919	1.72	-0.89	0.72	YOD1	YOD1 deubiquitinase [Source:HGNC Symbol;Acc:HGNC:25035]
89	ILMN_2404135	1.58	-1.3	0.72	RIOK3	RIO kinase 3 [Source:HGNC Symbol;Acc:HGNC:11451]
109	ILMN_2207328	1.5	-1.39	0.72	TPGS2	tubulin polyglutamylase complex subunit 2 [Source:HGNC Symbol;Acc:HGNC:24561]
128	ILMN_1772809	1.4	-0.71	0.72	SLC4A1	solute carrier family 4 member 1 (Diego blood group) [Source:HGNC Symbol;Acc:HGNC:11027]
225	ILMN_3310351	1.06	-0.76	0.72	RNU6-8	RNA, U6 small nuclear 8 [Source:HGNC Symbol;Acc:HGNC:34285]
285	ILMN_1343064	0.94	-0.64	0.72
340	ILMN_1654068	0.82	-0.56	0.72
358	ILMN_1343049	0.74	-0.8	0.72
116	ILMN_1729112	1.47	-1.2	0.71
270	ILMN_1748883	0.97	-0.86	0.71	CDKN2D	cyclin dependent kinase inhibitor 2D [Source:HGNC Symbol;Acc:HGNC:1790]
348	ILMN_1654060	0.79	-0.88	0.71	MKNK2	MAP kinase interacting serine/threonine kinase 2 [Source:HGNC Symbol;Acc:HGNC:7111]
355	ILMN_1806122	0.76	-0.52	0.71	CHD8	chromodomain helicase DNA binding protein 8 [Source:HGNC Symbol;Acc:HGNC:20153]
137	ILMN_2303170	1.38	-1.31	0.7	MBNL3	muscleblind like splicing regulator 3 [Source:HGNC Symbol;Acc:HGNC:20564]
289	ILMN_1751571	0.94	-0.71	0.7	RAD23A	RAD23 homolog A, nucleotide excision repair protein [Source:HGNC Symbol;Acc:HGNC:9812]
328	ILMN_1705364	0.85	-0.57	0.7	BAG6	BCL2 associated athanogene 6 [Source:HGNC Symbol;Acc:HGNC:13919]
334	ILMN_2191428	0.83	-1.28	0.7	UBB	ubiquitin B [Source:HGNC Symbol;Acc:HGNC:12463]
154	ILMN_2303166	1.33	-1.31	0.69
243	ILMN_1695719	1.03	-0.82	0.69	AGO2	argonaute 2, RISC catalytic component [Source:HGNC Symbol;Acc:HGNC:3263]
276	ILMN_1655525	0.96	-0.44	0.69	FLCN	folliculin [Source:HGNC Symbol;Acc:HGNC:27310]
279	ILMN_1815024	0.95	-0.82	0.68	PRDX5	peroxiredoxin 5 [Source:HGNC Symbol;Acc:HGNC:9355]
97	ILMN_1784207	1.54	-0.9	0.67	PITHD1	PITH domain containing 1 [Source:HGNC Symbol;Acc:HGNC:25022]
293	ILMN_1803939	0.93	-0.84	0.67	YIPF6	Yip1 domain family member 6 [Source:HGNC Symbol;Acc:HGNC:28304]
339	ILMN_1783676	0.82	-0.58	0.67	CCDC15	coiled-coil domain containing 15 [Source:HGNC Symbol;Acc:HGNC:25798]
347	ILMN_1765649	0.79	-0.67	0.67	IRF3	interferon regulatory factor 3 [Source:HGNC Symbol;Acc:HGNC:6118]
150	ILMN_2045419	1.33	-0.91	0.66	BNIP3L	BCL2 interacting protein 3 like [Source:HGNC Symbol;Acc:HGNC:1085]
159	ILMN_2370872	1.31	-1.24	0.66	GRINA	glutamate ionotropic receptor NMDA type subunit associated protein 1 [Source:HGNC Symbol;Acc:HGNC:4589]
178	ILMN_1715963	1.25	-0.88	0.66	FBXO7	F-box protein 7 [Source:HGNC Symbol;Acc:HGNC:13586]
275	ILMN_1774380	0.96	-0.51	0.66
305	ILMN_1798620	0.89	-0.61	0.66	PQLC1	PQ loop repeat containing 1 [Source:HGNC Symbol;Acc:HGNC:26188]
312	ILMN_2383975	0.89	-0.81	0.66
317	ILMN_2158336	0.87	-0.67	0.66	SH3GLB2	SH3 domain containing GRB2 like endophilin B2 [Source:HGNC Symbol;Acc:HGNC:10834]
310	ILMN_1751561	0.89	-0.8	0.65	CAMK1D	calcium/calmodulin dependent protein kinase ID [Source:HGNC Symbol;Acc:HGNC:19341]
20	ILMN_1735712	2.39	-1.48	0.64	KRT1	keratin 1 [Source:HGNC Symbol;Acc:HGNC:6412]
32	ILMN_1792455	2.08	-1.49	0.64	TMEM158	transmembrane protein 158 (gene/pseudogene) [Source:HGNC Symbol;Acc:HGNC:30293]
226	ILMN_1343061	1.06	-0.99	0.64
221	ILMN_1800634	1.07	-0.78	0.63	NME4	NME/NM23 nucleoside diphosphate kinase 4 [Source:HGNC Symbol;Acc:HGNC:7852]
239	ILMN_1343062	1.04	-0.94	0.63
282	ILMN_1711606	0.94	-0.76	0.63
121	ILMN_1762436	1.45	-1.61	0.62	UBB	ubiquitin B [Source:HGNC Symbol;Acc:HGNC:12463]
214	ILMN_1670570	1.11	-0.74	0.62	MXI1	MAX interactor 1, dimerization protein [Source:HGNC Symbol;Acc:HGNC:7534]
230	ILMN_3227994	1.05	-0.98	0.62
96	ILMN_1905548	1.54	-1.17	0.61	MBNL3	muscleblind like splicing regulator 3 [Source:HGNC Symbol;Acc:HGNC:20564]
125	ILMN_1844692	1.42	-1.45	0.61
173	ILMN_3236653	1.27	-0.59	0.61		U1 spliceosomal RNA [Source:RFAM;Acc:RF00003]
201	ILMN_3246273	1.14	-0.49	0.61		U1 spliceosomal RNA [Source:RFAM;Acc:RF00003]
253	ILMN_2165993	1.01	-0.53	0.61
172	ILMN_1789136	1.28	-1.48	0.59	SERF2	small EDRK-rich factor 2 [Source:HGNC Symbol;Acc:HGNC:10757]
273	ILMN_3239460	0.96	-0.98	0.58	OAZ2	ornithine decarboxylase antizyme 2 [Source:HGNC Symbol;Acc:HGNC:8096]
295	ILMN_1767422	0.92	-0.71	0.58	POLR1D	RNA polymerase I subunit D [Source:HGNC Symbol;Acc:HGNC:20422]
208	ILMN_3234762	1.12	-0.75	0.57	RNA5S9	RNA, 5S ribosomal 9 [Source:HGNC Symbol;Acc:HGNC:34370]
271	ILMN_1703049	0.96	-0.7	0.57	AKAP7	A-kinase anchoring protein 7 [Source:HGNC Symbol;Acc:HGNC:377]
19	ILMN_1692223	2.41	-1.48	0.56
167	ILMN_1705686	1.3	-1.57	0.56	NRGN	neurogranin [Source:HGNC Symbol;Acc:HGNC:8000]
197	ILMN_1806710	1.16	-0.5	0.55	ESPN	espin [Source:HGNC Symbol;Acc:HGNC:13281]
205	ILMN_1791329	1.13	-0.67	0.54	FCRL2	Fc receptor like 2 [Source:HGNC Symbol;Acc:HGNC:14875]
12	ILMN_1688580	2.54	-1.91	0.52	CAMP	cathelicidin antimicrobial peptide [Source:HGNC Symbol;Acc:HGNC:1472]
246	ILMN_1696360	1.02	-0.79	0.52	CTSB	cathepsin B [Source:HGNC Symbol;Acc:HGNC:2527]
3	ILMN_1693262	3.22	-2.11	0.51
13	ILMN_1749834	2.5	-1.99	0.5	SMIM1	small integral membrane protein 1 (Vel blood group) [Source:HGNC Symbol;Acc:HGNC:44204]
4	ILMN_1679357	3.21	-3.04	0.47	DEFA1	defensin alpha 1 [Source:HGNC Symbol;Acc:HGNC:2761]
114	ILMN_1796678	1.47	-3.43	0.47	HBG1	hemoglobin subunit gamma 1 [Source:HGNC Symbol;Acc:HGNC:4831]
6	ILMN_2193213	3.07	-2.61	0.46	DEFA1	defensin alpha 1 [Source:HGNC Symbol;Acc:HGNC:2761]
22	ILMN_1706635	2.3	-1.37	0.46	ELANE	elastase, neutrophil expressed [Source:HGNC Symbol;Acc:HGNC:3309]
131	ILMN_2084825	1.39	-3.5	0.46	HBG2	hemoglobin subunit gamma 2 [Source:HGNC Symbol;Acc:HGNC:4832]
7	ILMN_2165289	3.02	-1.93	0.45	DEFA1	defensin alpha 1 [Source:HGNC Symbol;Acc:HGNC:2761]
8	ILMN_1725661	2.96	-2.08	0.45	DEFA1	defensin alpha 1 [Source:HGNC Symbol;Acc:HGNC:2761]
5	ILMN_1776519	3.13	-1.1	0.43	RAP1GAP	RAP1 GTPase activating protein [Source:HGNC Symbol;Acc:HGNC:9858]
132	ILMN_2050023	1.39	-0.94	0.43	SVBP	small vasohibin binding protein [Source:HGNC Symbol;Acc:HGNC:29204]
58	ILMN_2102721	1.79	-0.83	0.42	DEFA1	defensin alpha 1 [Source:HGNC Symbol;Acc:HGNC:2761]
14	ILMN_1753347	2.49	-1.4	0.41
33	ILMN_1806056	2.07	-0.98	0.41	CEACAM8	carcinoembryonic antigen related cell adhesion molecule 8 [Source:HGNC Symbol;Acc:HGNC:1820]
9	ILMN_2116877	2.86	-1.31	0.39	OLFM4	olfactomedin 4 [Source:HGNC Symbol;Acc:HGNC:17190]
16	ILMN_1713458	2.47	-1.33	0.39	HBZ	hemoglobin subunit zeta [Source:HGNC Symbol;Acc:HGNC:4835]
27	ILMN_2038775	2.18	-1.09	0.34	TUBB2A	tubulin beta 2A class IIa [Source:HGNC Symbol;Acc:HGNC:12412]
2	ILMN_1755537	3.25	-1.79	0.26	EIF1AY	eukaryotic translation initiation factor 1A, Y-linked [Source:HGNC Symbol;Acc:HGNC:3252]
1	ILMN_1783142	4.32	-2.71	0.19

## Sheet: D
Rank	ID	max.e	min.e	r	Symbol	Description
34	ILMN_3242038	0.78	-0.46	0.92	GPX8	glutathione peroxidase 8 (putative) [Source:HGNC Symbol;Acc:HGNC:33100]
54	ILMN_3281651	0.75	-0.44	0.91		ribosomal protein L9 pseudogene 25 [Source:HGNC Symbol;Acc:HGNC:36112]
65	ILMN_1671039	0.73	-0.46	0.91	GALNT3	polypeptide N-acetylgalactosaminyltransferase 3 [Source:HGNC Symbol;Acc:HGNC:4125]
67	ILMN_2389376	0.73	-0.63	0.91	DCAF11	DDB1 and CUL4 associated factor 11 [Source:HGNC Symbol;Acc:HGNC:20258]
27	ILMN_2180239	0.81	-0.65	0.89	DOPEY2	dopey family member 2 [Source:HGNC Symbol;Acc:HGNC:1291]
30	ILMN_3245380	0.8	-0.5	0.89	ZNF860	zinc finger protein 860 [Source:HGNC Symbol;Acc:HGNC:34513]
38	ILMN_1769508	0.77	-0.52	0.89	PIGX	phosphatidylinositol glycan anchor biosynthesis class X [Source:HGNC Symbol;Acc:HGNC:26046]
59	ILMN_1811221	0.74	-0.49	0.89	SLC5A8	solute carrier family 5 member 8 [Source:HGNC Symbol;Acc:HGNC:19119]
75	ILMN_3243568	0.7	-0.39	0.89
92	ILMN_1734991	0.68	-0.44	0.89	PPM1B	protein phosphatase, Mg2+/Mn2+ dependent 1B [Source:HGNC Symbol;Acc:HGNC:9276]
103	ILMN_2181432	0.67	-0.4	0.89	SPC24	SPC24, NDC80 kinetochore complex component [Source:HGNC Symbol;Acc:HGNC:26913]
108	ILMN_1710362	0.66	-0.39	0.89	PPIAL4G	peptidylprolyl isomerase A like 4G [Source:HGNC Symbol;Acc:HGNC:33996]
26	ILMN_1697793	0.81	-0.58	0.88	SYNJ2BP	synaptojanin 2 binding protein [Source:HGNC Symbol;Acc:HGNC:18955]
60	ILMN_3291673	0.74	-0.42	0.88	GOLGA6L22	golgin A6 family-like 22 [Source:HGNC Symbol;Acc:HGNC:50289]
69	ILMN_1746919	0.73	-0.42	0.88
72	ILMN_1678457	0.72	-0.4	0.88
73	ILMN_1699383	0.72	-0.47	0.88	SPDYE1	speedy/RINGO cell cycle regulator family member E1 [Source:HGNC Symbol;Acc:HGNC:16408]
82	ILMN_3239653	0.69	-0.4	0.88	RAX2	retina and anterior neural fold homeobox 2 [Source:HGNC Symbol;Acc:HGNC:18286]
84	ILMN_2362681	0.69	-0.43	0.88	CES2	carboxylesterase 2 [Source:HGNC Symbol;Acc:HGNC:1864]
113	ILMN_3234384	0.65	-0.45	0.88		ribosomal protein S19 pseudogene 3 [Source:HGNC Symbol;Acc:HGNC:23560]
115	ILMN_1750722	0.64	-0.42	0.88	RPS7	ribosomal protein S7 [Source:HGNC Symbol;Acc:HGNC:10440]
78	ILMN_2184789	0.7	-0.53	0.87	HSCB	HscB mitochondrial iron-sulfur cluster cochaperone [Source:HGNC Symbol;Acc:HGNC:28913]
33	ILMN_2352245	0.78	-0.5	0.86	RASSF6	Ras association domain family member 6 [Source:HGNC Symbol;Acc:HGNC:20796]
48	ILMN_3304396	0.75	-0.47	0.86
119	ILMN_3245194	0.64	-0.38	0.86	EXD3	exonuclease 3'-5' domain containing 3 [Source:HGNC Symbol;Acc:HGNC:26023]
12	ILMN_1710192	0.93	-0.54	0.85	SMG1	SMG1, nonsense mediated mRNA decay associated PI3K related kinase [Source:HGNC Symbol;Acc:HGNC:30045]
23	ILMN_2103480	0.83	-0.52	0.85	ZNF320	zinc finger protein 320 [Source:HGNC Symbol;Acc:HGNC:13842]
36	ILMN_3209317	0.78	-0.47	0.85
110	ILMN_3310035	0.65	-0.45	0.85	MYO1E	myosin IE [Source:HGNC Symbol;Acc:HGNC:7599]
117	ILMN_3281327	0.64	-0.35	0.85
132	ILMN_3187470	0.63	-0.38	0.85		butyrophilin like 10 [Source:HGNC Symbol;Acc:HGNC:42540]
17	ILMN_2224907	0.88	-0.71	0.84	SMIM14	small integral membrane protein 14 [Source:HGNC Symbol;Acc:HGNC:27321]
58	ILMN_1775444	0.74	-0.5	0.84
70	ILMN_2203807	0.72	-0.52	0.84	MRPL57	mitochondrial ribosomal protein L57 [Source:HGNC Symbol;Acc:HGNC:14514]
74	ILMN_1719072	0.7	-0.43	0.84	DNAJC3-AS1	DNAJC3 antisense RNA 1 (head to head) [Source:HGNC Symbol;Acc:HGNC:39808]
106	ILMN_2290732	0.66	-0.41	0.84	ZNF626	zinc finger protein 626 [Source:HGNC Symbol;Acc:HGNC:30461]
147	ILMN_1651499	0.6	-0.34	0.84	ERGIC1	endoplasmic reticulum-golgi intermediate compartment 1 [Source:HGNC Symbol;Acc:HGNC:29205]
52	ILMN_2096970	0.75	-0.5	0.83	MYO3B	myosin IIIB [Source:HGNC Symbol;Acc:HGNC:15576]
53	ILMN_2070043	0.75	-0.55	0.83	PPM1K	protein phosphatase, Mg2+/Mn2+ dependent 1K [Source:HGNC Symbol;Acc:HGNC:25415]
68	ILMN_1693740	0.73	-0.54	0.83	DNAJC3-AS1	DNAJC3 antisense RNA 1 (head to head) [Source:HGNC Symbol;Acc:HGNC:39808]
100	ILMN_1789106	0.67	-0.45	0.83
123	ILMN_1801101	0.63	-0.51	0.83	ZBTB48	zinc finger and BTB domain containing 48 [Source:HGNC Symbol;Acc:HGNC:4930]
62	ILMN_2394132	0.73	-0.44	0.82	NDUFAF7	NADH:ubiquinone oxidoreductase complex assembly factor 7 [Source:HGNC Symbol;Acc:HGNC:28816]
63	ILMN_2149952	0.73	-0.42	0.82	LINC01567	long intergenic non-protein coding RNA 1567 [Source:HGNC Symbol;Acc:HGNC:51367]
90	ILMN_1794068	0.68	-0.46	0.82	RFX4	regulatory factor X4 [Source:HGNC Symbol;Acc:HGNC:9985]
95	ILMN_1777049	0.67	-0.49	0.82	ZNF160	zinc finger protein 160 [Source:HGNC Symbol;Acc:HGNC:12948]
101	ILMN_2091707	0.67	-0.41	0.82	HYKK	hydroxylysine kinase [Source:HGNC Symbol;Acc:HGNC:34403]
188	ILMN_3236458	0.52	-0.31	0.82		keratin 18 pseudogene 52 [Source:HGNC Symbol;Acc:HGNC:37888]
198	ILMN_3235912	0.5	-0.34	0.82	FAM200A	family with sequence similarity 200 member A [Source:HGNC Symbol;Acc:HGNC:25401]
79	ILMN_2216265	0.7	-0.4	0.81	LONP2	lon peptidase 2, peroxisomal [Source:HGNC Symbol;Acc:HGNC:20598]
164	ILMN_3289172	0.57	-0.33	0.81		KDM4A antisense RNA 1 [Source:HGNC Symbol;Acc:HGNC:40528]
165	ILMN_1811102	0.57	-0.51	0.81	LRSAM1	leucine rich repeat and sterile alpha motif containing 1 [Source:HGNC Symbol;Acc:HGNC:25135]
209	ILMN_3245074	0.48	-0.29	0.81
81	ILMN_3305508	0.7	-0.39	0.8
85	ILMN_2188204	0.69	-0.63	0.8	ATG12	autophagy related 12 [Source:HGNC Symbol;Acc:HGNC:588]
136	ILMN_2347424	0.62	-0.43	0.8	MBOAT2	membrane bound O-acyltransferase domain containing 2 [Source:HGNC Symbol;Acc:HGNC:25193]
140	ILMN_3183750	0.61	-0.4	0.8		USP2 antisense RNA 1 (head to head) [Source:HGNC Symbol;Acc:HGNC:48673]
162	ILMN_2059844	0.57	-0.37	0.8	ANKRD44	ankyrin repeat domain 44 [Source:HGNC Symbol;Acc:HGNC:25259]
174	ILMN_1881909	0.56	-0.34	0.8
219	ILMN_3273065	0.47	-0.32	0.8
227	ILMN_3231596	0.46	-0.26	0.8	PLXNA4	plexin A4 [Source:HGNC Symbol;Acc:HGNC:9102]
29	ILMN_2123415	0.8	-0.53	0.79	BMP8B	bone morphogenetic protein 8b [Source:HGNC Symbol;Acc:HGNC:1075]
96	ILMN_1739815	0.67	-0.45	0.79	NLRP12	NLR family pyrin domain containing 12 [Source:HGNC Symbol;Acc:HGNC:22938]
124	ILMN_2041368	0.63	-0.82	0.79
167	ILMN_3238491	0.56	-0.29	0.79
207	ILMN_1754211	0.49	-0.34	0.79	DCLRE1C	DNA cross-link repair 1C [Source:HGNC Symbol;Acc:HGNC:17642]
35	ILMN_1662328	0.78	-0.66	0.78	CNNM3	cyclin and CBS domain divalent metal cation transport mediator 3 [Source:HGNC Symbol;Acc:HGNC:104]
55	ILMN_1770824	0.75	-0.75	0.78
94	ILMN_3194248	0.68	-0.48	0.78
121	ILMN_1690443	0.64	-0.39	0.78	FRMD6-AS1	FRMD6 antisense RNA 1 [Source:HGNC Symbol;Acc:HGNC:20129]
128	ILMN_1685630	0.63	-0.37	0.78
145	ILMN_2133784	0.6	-0.41	0.78	PATE2	prostate and testis expressed 2 [Source:HGNC Symbol;Acc:HGNC:32249]
157	ILMN_2414436	0.58	-0.47	0.78	RBM3	RNA binding motif (RNP1, RRM) protein 3 [Source:HGNC Symbol;Acc:HGNC:9900]
173	ILMN_1832425	0.56	-0.46	0.78
181	ILMN_1661519	0.54	-0.34	0.78	KIAA0408	KIAA0408 [Source:HGNC Symbol;Acc:HGNC:21636]
192	ILMN_2406132	0.52	-0.7	0.78	LILRB3	leukocyte immunoglobulin like receptor B3 [Source:HGNC Symbol;Acc:HGNC:6607]
200	ILMN_1737878	0.5	-0.29	0.78
122	ILMN_3263864	0.64	-0.43	0.77
141	ILMN_1803743	0.61	-0.42	0.77
156	ILMN_3239548	0.58	-0.4	0.77
211	ILMN_3285742	0.48	-0.34	0.77	KCNT1	potassium sodium-activated channel subfamily T member 1 [Source:HGNC Symbol;Acc:HGNC:18865]
105	ILMN_1773236	0.66	-0.42	0.76
148	ILMN_2391178	0.59	-0.31	0.76	STAR	steroidogenic acute regulatory protein [Source:HGNC Symbol;Acc:HGNC:11359]
150	ILMN_1666512	0.59	-0.5	0.76	SKIV2L	Ski2 like RNA helicase [Source:HGNC Symbol;Acc:HGNC:10898]
155	ILMN_1745841	0.59	-0.37	0.76
166	ILMN_1677484	0.57	-0.47	0.76	SNAPC4	small nuclear RNA activating complex polypeptide 4 [Source:HGNC Symbol;Acc:HGNC:11137]
232	ILMN_1756631	0.44	-0.3	0.76	ZNF526	zinc finger protein 526 [Source:HGNC Symbol;Acc:HGNC:29415]
14	ILMN_2095660	0.89	-0.72	0.75	TMEM156	transmembrane protein 156 [Source:HGNC Symbol;Acc:HGNC:26260]
153	ILMN_3239388	0.59	-0.36	0.75
169	ILMN_3237632	0.56	-0.47	0.75	NCLN	nicalin [Source:HGNC Symbol;Acc:HGNC:26923]
215	ILMN_1753008	0.47	-0.29	0.75	REXO1	RNA exonuclease 1 homolog [Source:HGNC Symbol;Acc:HGNC:24616]
233	ILMN_3249230	0.44	-0.65	0.75	GOLGA6L22	golgin A6 family-like 22 [Source:HGNC Symbol;Acc:HGNC:50289]
77	ILMN_2386982	0.7	-0.6	0.74	PRKCZ	protein kinase C zeta [Source:HGNC Symbol;Acc:HGNC:9412]
129	ILMN_1729430	0.63	-0.43	0.74	FBXO18	F-box protein, helicase, 18 [Source:HGNC Symbol;Acc:HGNC:13620]
134	ILMN_1911503	0.62	-0.41	0.74		MMP24 antisense RNA 1 [Source:HGNC Symbol;Acc:HGNC:44421]
206	ILMN_2074773	0.49	-0.31	0.74	KCNK6	potassium two pore domain channel subfamily K member 6 [Source:HGNC Symbol;Acc:HGNC:6281]
231	ILMN_2175447	0.45	-0.42	0.74	ZNF767P	zinc finger family member 767, pseudogene [Source:HGNC Symbol;Acc:HGNC:21884]
15	ILMN_3253787	0.89	-0.54	0.73
97	ILMN_2072973	0.67	-0.52	0.73	TOP3A	topoisomerase (DNA) III alpha [Source:HGNC Symbol;Acc:HGNC:11992]
111	ILMN_1811574	0.65	-0.56	0.73	MAPK8IP3	mitogen-activated protein kinase 8 interacting protein 3 [Source:HGNC Symbol;Acc:HGNC:6884]
133	ILMN_1669310	0.62	-0.53	0.73	RHOT2	ras homolog family member T2 [Source:HGNC Symbol;Acc:HGNC:21169]
144	ILMN_1685365	0.6	-0.46	0.73	ZNF773	zinc finger protein 773 [Source:HGNC Symbol;Acc:HGNC:30487]
154	ILMN_1653718	0.59	-0.46	0.73	ZFAND2B	zinc finger AN1-type containing 2B [Source:HGNC Symbol;Acc:HGNC:25206]
171	ILMN_2278653	0.56	-0.38	0.73
194	ILMN_3229038	0.51	-0.29	0.73	GOLGA6L7P	golgin A6 family-like 7, pseudogene [Source:HGNC Symbol;Acc:HGNC:37442]
208	ILMN_3281309	0.49	-0.35	0.73
214	ILMN_3206390	0.48	-0.8	0.73
220	ILMN_3186390	0.47	-0.32	0.73	ZNF75A	zinc finger protein 75a [Source:HGNC Symbol;Acc:HGNC:13146]
235	ILMN_1767263	0.41	-0.3	0.73	FUBP3	far upstream element binding protein 3 [Source:HGNC Symbol;Acc:HGNC:4005]
13	ILMN_2262444	0.91	-0.68	0.72	PDE7A	phosphodiesterase 7A [Source:HGNC Symbol;Acc:HGNC:8791]
71	ILMN_1775744	0.72	-0.46	0.72	DNAJC9	DnaJ heat shock protein family (Hsp40) member C9 [Source:HGNC Symbol;Acc:HGNC:19123]
120	ILMN_1790962	0.64	-0.44	0.72	RINL	Ras and Rab interactor like [Source:HGNC Symbol;Acc:HGNC:24795]
180	ILMN_1755138	0.54	-0.31	0.72	NEK8	NIMA related kinase 8 [Source:HGNC Symbol;Acc:HGNC:13387]
212	ILMN_3263375	0.48	-0.27	0.72
223	ILMN_1757660	0.46	-0.33	0.72	CAPS	calcyphosine [Source:HGNC Symbol;Acc:HGNC:1487]
31	ILMN_2396272	0.79	-0.69	0.71	PDCD4	programmed cell death 4 [Source:HGNC Symbol;Acc:HGNC:8763]
88	ILMN_1709439	0.69	-0.61	0.71	CHMP1A	charged multivesicular body protein 1A [Source:HGNC Symbol;Acc:HGNC:8740]
93	ILMN_1776038	0.68	-0.54	0.71	UBXN2A	UBX domain protein 2A [Source:HGNC Symbol;Acc:HGNC:27265]
112	ILMN_1694111	0.65	-0.45	0.71	PNKP	polynucleotide kinase 3'-phosphatase [Source:HGNC Symbol;Acc:HGNC:9154]
114	ILMN_2364357	0.65	-0.54	0.71	RPS6KB2	ribosomal protein S6 kinase B2 [Source:HGNC Symbol;Acc:HGNC:10437]
131	ILMN_3188190	0.63	-0.4	0.71
163	ILMN_1810147	0.57	-0.46	0.71	ZNF524	zinc finger protein 524 [Source:HGNC Symbol;Acc:HGNC:28322]
175	ILMN_2365176	0.56	-0.33	0.71	ALDH8A1	aldehyde dehydrogenase 8 family member A1 [Source:HGNC Symbol;Acc:HGNC:15471]
179	ILMN_1771618	0.54	-0.32	0.71
196	ILMN_1702383	0.51	-0.42	0.71
204	ILMN_1787324	0.5	-0.39	0.71	ENKD1	enkurin domain containing 1 [Source:HGNC Symbol;Acc:HGNC:25246]
218	ILMN_1812940	0.47	-0.38	0.71	TRMT1	tRNA methyltransferase 1 [Source:HGNC Symbol;Acc:HGNC:25980]
80	ILMN_1665428	0.7	-0.6	0.7	GSDMD	gasdermin D [Source:HGNC Symbol;Acc:HGNC:25697]
126	ILMN_1804663	0.63	-0.46	0.7	THBS3	thrombospondin 3 [Source:HGNC Symbol;Acc:HGNC:11787]
168	ILMN_2179726	0.56	-0.34	0.7	CCDC189	coiled-coil domain containing 189 [Source:HGNC Symbol;Acc:HGNC:28078]
178	ILMN_1702389	0.55	-0.47	0.7	ZC3H3	zinc finger CCCH-type containing 3 [Source:HGNC Symbol;Acc:HGNC:28972]
202	ILMN_1715994	0.5	-0.64	0.7	HGS	hepatocyte growth factor-regulated tyrosine kinase substrate [Source:HGNC Symbol;Acc:HGNC:4897]
234	ILMN_2387696	0.44	-0.64	0.7
20	ILMN_1799614	0.85	-0.67	0.69	PNPLA6	patatin like phospholipase domain containing 6 [Source:HGNC Symbol;Acc:HGNC:16268]
22	ILMN_2189222	0.84	-0.66	0.69	KLHL8	kelch like family member 8 [Source:HGNC Symbol;Acc:HGNC:18644]
83	ILMN_2157075	0.69	-0.74	0.69	LRCH4	leucine rich repeats and calponin homology domain containing 4 [Source:HGNC Symbol;Acc:HGNC:6691]
99	ILMN_2206272	0.67	-0.53	0.69	D2HGDH	D-2-hydroxyglutarate dehydrogenase [Source:HGNC Symbol;Acc:HGNC:28358]
137	ILMN_1880280	0.62	-0.46	0.69		FOXP1 intronic transcript 1 [Source:HGNC Symbol;Acc:HGNC:41335]
149	ILMN_3181439	0.59	-0.35	0.69
160	ILMN_1700109	0.58	-0.54	0.69	PTOV1	prostate tumor overexpressed 1 [Source:HGNC Symbol;Acc:HGNC:9632]
187	ILMN_1654629	0.53	-0.49	0.69	TMEM175	transmembrane protein 175 [Source:HGNC Symbol;Acc:HGNC:28709]
203	ILMN_2402363	0.5	-0.42	0.69	STK19	serine/threonine kinase 19 [Source:HGNC Symbol;Acc:HGNC:11398]
228	ILMN_1693538	0.45	-0.4	0.69	STK36	serine/threonine kinase 36 [Source:HGNC Symbol;Acc:HGNC:17209]
237	ILMN_2077130	0.38	-0.69	0.69	MSH3	mutS homolog 3 [Source:HGNC Symbol;Acc:HGNC:7326]
42	ILMN_1900263	0.77	-0.49	0.68
43	ILMN_2405684	0.76	-0.63	0.68	BIRC3	baculoviral IAP repeat containing 3 [Source:HGNC Symbol;Acc:HGNC:591]
44	ILMN_2359907	0.76	-0.72	0.68
56	ILMN_2260756	0.75	-0.51	0.68	GSDMB	gasdermin B [Source:HGNC Symbol;Acc:HGNC:23690]
57	ILMN_1761068	0.74	-0.55	0.68
64	ILMN_2113535	0.73	-0.52	0.68
91	ILMN_1721575	0.68	-0.65	0.68	VPS18	VPS18, CORVET/HOPS core subunit [Source:HGNC Symbol;Acc:HGNC:15972]
118	ILMN_2406410	0.64	-0.59	0.68	RHBDD2	rhomboid domain containing 2 [Source:HGNC Symbol;Acc:HGNC:23082]
172	ILMN_1741180	0.56	-0.43	0.68	HEXDC	hexosaminidase D [Source:HGNC Symbol;Acc:HGNC:26307]
197	ILMN_1765696	0.51	-0.66	0.68	FARSB	phenylalanyl-tRNA synthetase beta subunit [Source:HGNC Symbol;Acc:HGNC:17800]
199	ILMN_2405233	0.5	-0.43	0.68
201	ILMN_1658883	0.5	-0.38	0.68
210	ILMN_1725441	0.48	-0.32	0.68
217	ILMN_2088847	0.47	-0.46	0.68	OTUD5	OTU deubiquitinase 5 [Source:HGNC Symbol;Acc:HGNC:25402]
230	ILMN_1753498	0.45	-0.47	0.68	COASY	Coenzyme A synthase [Source:HGNC Symbol;Acc:HGNC:29932]
87	ILMN_1710406	0.69	-0.65	0.67
102	ILMN_2412521	0.67	-0.85	0.67		mitochondrially encoded cytochrome c oxidase I pseudogene 54 [Source:HGNC Symbol;Acc:HGNC:52119]
195	ILMN_1803018	0.51	-0.4	0.67	KIFC2	kinesin family member C2 [Source:HGNC Symbol;Acc:HGNC:29530]
7	ILMN_2262044	1	-0.66	0.66	PARP10	poly(ADP-ribose) polymerase family member 10 [Source:HGNC Symbol;Acc:HGNC:25895]
98	ILMN_1795835	0.67	-0.56	0.66		ATP2B1 antisense RNA 1 [Source:HGNC Symbol;Acc:HGNC:27883]
127	ILMN_1655922	0.63	-0.49	0.66	PPP6R2	protein phosphatase 6 regulatory subunit 2 [Source:HGNC Symbol;Acc:HGNC:19253]
130	ILMN_1809437	0.63	-0.59	0.66	RHBDD2	rhomboid domain containing 2 [Source:HGNC Symbol;Acc:HGNC:23082]
159	ILMN_3307950	0.58	-0.53	0.66	CDK5RAP3	CDK5 regulatory subunit associated protein 3 [Source:HGNC Symbol;Acc:HGNC:18673]
222	ILMN_1727183	0.46	-0.38	0.66	ZNF763	zinc finger protein 763 [Source:HGNC Symbol;Acc:HGNC:27614]
224	ILMN_1740165	0.46	-0.45	0.66
39	ILMN_1680692	0.77	-0.6	0.65	NUCKS1	nuclear casein kinase and cyclin dependent kinase substrate 1 [Source:HGNC Symbol;Acc:HGNC:29923]
189	ILMN_2090802	0.52	-0.37	0.65	TMEM79	transmembrane protein 79 [Source:HGNC Symbol;Acc:HGNC:28196]
191	ILMN_2373982	0.52	-0.44	0.65	PICK1	protein interacting with PRKCA 1 [Source:HGNC Symbol;Acc:HGNC:9394]
213	ILMN_1738179	0.48	-0.32	0.65	FOXP1	forkhead box P1 [Source:HGNC Symbol;Acc:HGNC:3823]
225	ILMN_1745329	0.46	-0.44	0.65	PRR14	proline rich 14 [Source:HGNC Symbol;Acc:HGNC:28458]
25	ILMN_1790782	0.82	-0.68	0.64	MED16	mediator complex subunit 16 [Source:HGNC Symbol;Acc:HGNC:17556]
125	ILMN_1812557	0.63	-0.56	0.64	CDK5RAP3	CDK5 regulatory subunit associated protein 3 [Source:HGNC Symbol;Acc:HGNC:18673]
146	ILMN_1754529	0.6	-0.48	0.64	SPG7	SPG7, paraplegin matrix AAA peptidase subunit [Source:HGNC Symbol;Acc:HGNC:11237]
183	ILMN_1754114	0.53	-0.42	0.64	FLJ20021	uncharacterized LOC90024 [Source:EntrezGene;Acc:90024]
229	ILMN_3301468	0.45	-0.61	0.64
238	ILMN_3244192	0.37	-0.67	0.64	AFDN-AS1	AFDN antisense RNA 1 (head to head) [Source:HGNC Symbol;Acc:HGNC:21236]
51	ILMN_2383489	0.75	-0.63	0.63
138	ILMN_1758831	0.62	-0.55	0.63
151	ILMN_2331205	0.59	-0.58	0.63
152	ILMN_2207363	0.59	-0.66	0.63	RABAC1	Rab acceptor 1 [Source:HGNC Symbol;Acc:HGNC:9794]
184	ILMN_1727996	0.53	-0.4	0.63
193	ILMN_1682930	0.52	-0.46	0.63	SIPA1	signal-induced proliferation-associated 1 [Source:HGNC Symbol;Acc:HGNC:10885]
205	ILMN_2278908	0.49	-0.8	0.63	GGA1	golgi associated, gamma adaptin ear containing, ARF binding protein 1 [Source:HGNC Symbol;Acc:HGNC:17842]
45	ILMN_1711490	0.76	-0.52	0.62	ARHGAP26	Rho GTPase activating protein 26 [Source:HGNC Symbol;Acc:HGNC:17073]
61	ILMN_1713406	0.74	-0.65	0.62		WAS protein family homolog 3 pseudogene [Source:HGNC Symbol;Acc:HGNC:24362]
216	ILMN_2380494	0.47	-0.4	0.62	ANXA11	annexin A11 [Source:HGNC Symbol;Acc:HGNC:535]
226	ILMN_1812856	0.46	-0.41	0.62	ZSWIM1	zinc finger SWIM-type containing 1 [Source:HGNC Symbol;Acc:HGNC:16155]
18	ILMN_1785528	0.87	-0.72	0.61		WAS protein family homolog 3 pseudogene [Source:HGNC Symbol;Acc:HGNC:24362]
46	ILMN_1794612	0.76	-0.56	0.61	UBA7	ubiquitin like modifier activating enzyme 7 [Source:HGNC Symbol;Acc:HGNC:12471]
86	ILMN_1753805	0.69	-0.57	0.6	PRKD2	protein kinase D2 [Source:HGNC Symbol;Acc:HGNC:17293]
109	ILMN_2051684	0.65	-0.63	0.6	C4orf3	chromosome 4 open reading frame 3 [Source:HGNC Symbol;Acc:HGNC:19225]
135	ILMN_2330552	0.62	-0.37	0.6	CDK11B	cyclin dependent kinase 11B [Source:HGNC Symbol;Acc:HGNC:1729]
236	ILMN_3241853	0.4	-0.72	0.6	RRP7BP	ribosomal RNA processing 7 homolog B, pseudogene [Source:HGNC Symbol;Acc:HGNC:30454]
28	ILMN_1768773	0.8	-0.62	0.59		RAB4B-EGLN2 readthrough (NMD candidate) [Source:HGNC Symbol;Acc:HGNC:44465]
107	ILMN_2158003	0.66	-0.41	0.59	KIAA1683	KIAA1683 [Source:HGNC Symbol;Acc:HGNC:29350]
177	ILMN_1755737	0.56	-0.55	0.59	TRABD	TraB domain containing [Source:HGNC Symbol;Acc:HGNC:28805]
10	ILMN_1664912	0.97	-0.82	0.58	IL11RA	interleukin 11 receptor subunit alpha [Source:HGNC Symbol;Acc:HGNC:5967]
158	ILMN_1711078	0.58	-0.44	0.58	CDK11B	cyclin dependent kinase 11B [Source:HGNC Symbol;Acc:HGNC:1729]
47	ILMN_1800451	0.76	-0.77	0.57	MED16	mediator complex subunit 16 [Source:HGNC Symbol;Acc:HGNC:17556]
89	ILMN_1791754	0.69	-0.54	0.57
161	ILMN_2354391	0.58	-0.5	0.57		RAB4B-EGLN2 readthrough (NMD candidate) [Source:HGNC Symbol;Acc:HGNC:44465]
190	ILMN_2366703	0.52	-0.44	0.57	C8orf44-SGK3	C8orf44-SGK3 readthrough [Source:HGNC Symbol;Acc:HGNC:48354]
32	ILMN_1798256	0.79	-0.69	0.56	UPP1	uridine phosphorylase 1 [Source:HGNC Symbol;Acc:HGNC:12576]
40	ILMN_1900270	0.77	-0.7	0.56	ETS1	ETS proto-oncogene 1, transcription factor [Source:HGNC Symbol;Acc:HGNC:3488]
139	ILMN_1655952	0.62	-0.58	0.56	WASHC1	WASH complex subunit 1 [Source:HGNC Symbol;Acc:HGNC:24361]
182	ILMN_1684346	0.54	-0.36	0.56	TNFAIP8L1	TNF alpha induced protein 8 like 1 [Source:HGNC Symbol;Acc:HGNC:28279]
221	ILMN_1784352	0.46	-0.55	0.56	CCM2	CCM2 scaffolding protein [Source:HGNC Symbol;Acc:HGNC:21708]
186	ILMN_1660125	0.53	-0.37	0.55	SFMBT2	Scm-like with four mbt domains 2 [Source:HGNC Symbol;Acc:HGNC:20256]
19	ILMN_1778668	0.86	-0.62	0.54	TAGLN	transgelin [Source:HGNC Symbol;Acc:HGNC:11553]
170	ILMN_1802905	0.56	-0.48	0.54	PIAS4	protein inhibitor of activated STAT 4 [Source:HGNC Symbol;Acc:HGNC:17002]
104	ILMN_1666178	0.66	-0.64	0.53	TP53I13	tumor protein p53 inducible protein 13 [Source:HGNC Symbol;Acc:HGNC:25102]
143	ILMN_2362982	0.6	-0.64	0.53	ARID4B	AT-rich interaction domain 4B [Source:HGNC Symbol;Acc:HGNC:15550]
37	ILMN_1797693	0.77	-0.47	0.52	BRI3BP	BRI3 binding protein [Source:HGNC Symbol;Acc:HGNC:14251]
50	ILMN_1750400	0.75	-0.43	0.52	C19orf66	chromosome 19 open reading frame 66 [Source:HGNC Symbol;Acc:HGNC:25649]
11	ILMN_1801040	0.94	-1.06	0.5	SPN	sialophorin [Source:HGNC Symbol;Acc:HGNC:11249]
21	ILMN_2393450	0.84	-0.85	0.5	INF2	inverted formin, FH2 and WH2 domain containing [Source:HGNC Symbol;Acc:HGNC:23791]
176	ILMN_2390821	0.56	-0.63	0.5
142	ILMN_2376625	0.61	-0.5	0.49	VHL	von Hippel-Lindau tumor suppressor [Source:HGNC Symbol;Acc:HGNC:12687]
185	ILMN_2367469	0.53	-0.48	0.49
49	ILMN_1686388	0.75	-0.76	0.48	TPM3	tropomyosin 3 [Source:HGNC Symbol;Acc:HGNC:12012]
116	ILMN_1769517	0.64	-0.57	0.48	PRKDC	protein kinase, DNA-activated, catalytic polypeptide [Source:HGNC Symbol;Acc:HGNC:9413]
3	ILMN_1652185	1.19	-0.78	0.47	IL4R	interleukin 4 receptor [Source:HGNC Symbol;Acc:HGNC:6015]
6	ILMN_3200362	1.15	-0.81	0.47	NBPF15	neuroblastoma breakpoint family member 15 [Source:HGNC Symbol;Acc:HGNC:28791]
16	ILMN_1692517	0.89	-0.71	0.46		sorbitol dehydrogenase 2, pseudogene [Source:HGNC Symbol;Acc:HGNC:49919]
66	ILMN_3243069	0.73	-0.5	0.45	CDK11B	cyclin dependent kinase 11B [Source:HGNC Symbol;Acc:HGNC:1729]
76	ILMN_1676719	0.7	-0.56	0.44
1	ILMN_3230608	1.23	-1.06	0.42	NBPF20	neuroblastoma breakpoint family member 20 [Source:HGNC Symbol;Acc:HGNC:32000]
9	ILMN_1672661	1	-0.79	0.41	SP110	SP110 nuclear body protein [Source:HGNC Symbol;Acc:HGNC:5401]
24	ILMN_1786426	0.82	-0.99	0.38	IGFLR1	IGF like family receptor 1 [Source:HGNC Symbol;Acc:HGNC:23620]
41	ILMN_2259119	0.77	-0.64	0.38	PRMT2	protein arginine methyltransferase 2 [Source:HGNC Symbol;Acc:HGNC:5186]
5	ILMN_3236765	1.16	-1.22	0.37
4	ILMN_2115490	1.17	-1.21	0.34
8	ILMN_1697377	1	-1.03	0.33
2	ILMN_3187680	1.23	-0.6	0.32	ACCS	1-aminocyclopropane-1-carboxylate synthase homolog (inactive) [Source:HGNC Symbol;Acc:HGNC:23989]

## Sheet: E
Rank	ID	max.e	min.e	r	Symbol	Description
78	ILMN_1660749	0.65	-0.6	0.86
43	ILMN_1711823	0.72	-0.57	0.85	FAAP100	Fanconi anemia core complex associated protein 100 [Source:HGNC Symbol;Acc:HGNC:26171]
258	ILMN_1795876	0.51	-0.56	0.85	GPS1	G protein pathway suppressor 1 [Source:HGNC Symbol;Acc:HGNC:4549]
49	ILMN_1669966	0.7	-0.83	0.84	NDUFS7	NADH:ubiquinone oxidoreductase core subunit S7 [Source:HGNC Symbol;Acc:HGNC:7714]
152	ILMN_2212354	0.59	-0.46	0.84	WDR46	WD repeat domain 46 [Source:HGNC Symbol;Acc:HGNC:13923]
159	ILMN_1764239	0.58	-0.44	0.84	PMPCA	peptidase, mitochondrial processing alpha subunit [Source:HGNC Symbol;Acc:HGNC:18667]
50	ILMN_1787879	0.69	-0.66	0.83	ARL2	ADP ribosylation factor like GTPase 2 [Source:HGNC Symbol;Acc:HGNC:693]
91	ILMN_2156982	0.63	-0.66	0.83	IMP4	IMP4 homolog, U3 small nucleolar ribonucleoprotein [Source:HGNC Symbol;Acc:HGNC:30856]
163	ILMN_1662198	0.58	-0.53	0.83	RANGAP1	Ran GTPase activating protein 1 [Source:HGNC Symbol;Acc:HGNC:9854]
207	ILMN_1770356	0.55	-0.4	0.83	POLRMT	RNA polymerase mitochondrial [Source:HGNC Symbol;Acc:HGNC:9200]
250	ILMN_2192683	0.51	-0.57	0.83	DHX37	DEAH-box helicase 37 [Source:HGNC Symbol;Acc:HGNC:17210]
267	ILMN_1742432	0.5	-0.49	0.83	NELFB	negative elongation factor complex member B [Source:HGNC Symbol;Acc:HGNC:24324]
272	ILMN_1773885	0.5	-0.53	0.83	DMAP1	DNA methyltransferase 1 associated protein 1 [Source:HGNC Symbol;Acc:HGNC:18291]
282	ILMN_1698491	0.5	-0.4	0.83	MBD3	methyl-CpG binding domain protein 3 [Source:HGNC Symbol;Acc:HGNC:6918]
314	ILMN_1663667	0.48	-0.48	0.83	FLAD1	flavin adenine dinucleotide synthetase 1 [Source:HGNC Symbol;Acc:HGNC:24671]
125	ILMN_1775703	0.61	-0.7	0.82	TRAPPC6A	trafficking protein particle complex 6A [Source:HGNC Symbol;Acc:HGNC:23069]
146	ILMN_3245688	0.59	-0.43	0.82	DGCR6L	DiGeorge syndrome critical region gene 6-like [Source:HGNC Symbol;Acc:HGNC:18551]
179	ILMN_1651405	0.57	-0.5	0.82	BRD9	bromodomain containing 9 [Source:HGNC Symbol;Acc:HGNC:25818]
189	ILMN_1715583	0.56	-0.63	0.82
270	ILMN_1665212	0.5	-0.44	0.82
271	ILMN_1678165	0.5	-0.47	0.82
362	ILMN_1776375	0.46	-0.36	0.82	PIN1	peptidylprolyl cis/trans isomerase, NIMA-interacting 1 [Source:HGNC Symbol;Acc:HGNC:8988]
27	ILMN_2252309	0.77	-0.64	0.81	DPP7	dipeptidyl peptidase 7 [Source:HGNC Symbol;Acc:HGNC:14892]
214	ILMN_1719656	0.54	-0.48	0.81	MRPL38	mitochondrial ribosomal protein L38 [Source:HGNC Symbol;Acc:HGNC:14033]
299	ILMN_1803317	0.49	-0.49	0.81	SPOUT1	SPOUT domain containing methyltransferase 1 [Source:HGNC Symbol;Acc:HGNC:26933]
346	ILMN_1769545	0.47	-0.48	0.81	PRPF19	pre-mRNA processing factor 19 [Source:HGNC Symbol;Acc:HGNC:17896]
30	ILMN_1669599	0.75	-0.67	0.8	DENND4C	DENN domain containing 4C [Source:HGNC Symbol;Acc:HGNC:26079]
74	ILMN_2393144	0.65	-0.69	0.8	ARL6IP4	ADP ribosylation factor like GTPase 6 interacting protein 4 [Source:HGNC Symbol;Acc:HGNC:18076]
92	ILMN_1763523	0.63	-0.56	0.8	HARS	histidyl-tRNA synthetase [Source:HGNC Symbol;Acc:HGNC:4816]
172	ILMN_1809010	0.57	-0.46	0.8	PSMC3	proteasome 26S subunit, ATPase 3 [Source:HGNC Symbol;Acc:HGNC:9549]
195	ILMN_1742166	0.55	-0.55	0.8	GRWD1	glutamate rich WD repeat containing 1 [Source:HGNC Symbol;Acc:HGNC:21270]
199	ILMN_1666050	0.55	-0.46	0.8	TMUB1	transmembrane and ubiquitin like domain containing 1 [Source:HGNC Symbol;Acc:HGNC:21709]
233	ILMN_1794643	0.52	-0.62	0.8
285	ILMN_3293049	0.5	-0.4	0.8		RNA polymerase mitochondrial pseudogene 1 [Source:HGNC Symbol;Acc:HGNC:28865]
297	ILMN_1663379	0.49	-0.43	0.8	FBXL15	F-box and leucine rich repeat protein 15 [Source:HGNC Symbol;Acc:HGNC:28155]
313	ILMN_1772527	0.48	-0.42	0.8	ATG101	autophagy related 101 [Source:HGNC Symbol;Acc:HGNC:25679]
329	ILMN_2371700	0.48	-0.45	0.8	HAUS7	HAUS augmin like complex subunit 7 [Source:HGNC Symbol;Acc:HGNC:32979]
20	ILMN_1747058	0.81	-0.67	0.79	TRAPPC2L	trafficking protein particle complex 2 like [Source:HGNC Symbol;Acc:HGNC:30887]
46	ILMN_1767139	0.71	-0.59	0.79
103	ILMN_3188110	0.62	-0.58	0.79	C19orf60	chromosome 19 open reading frame 60 [Source:HGNC Symbol;Acc:HGNC:26098]
261	ILMN_1786718	0.51	-0.6	0.79
319	ILMN_1701466	0.48	-0.45	0.79	PEX16	peroxisomal biogenesis factor 16 [Source:HGNC Symbol;Acc:HGNC:8857]
407	ILMN_1727281	0.43	-0.38	0.79	TAF6L	TATA-box binding protein associated factor 6 like [Source:HGNC Symbol;Acc:HGNC:17305]
61	ILMN_1698463	0.68	-0.54	0.78	ILF3	interleukin enhancer binding factor 3 [Source:HGNC Symbol;Acc:HGNC:6038]
128	ILMN_2300970	0.61	-0.51	0.78	ETFB	electron transfer flavoprotein beta subunit [Source:HGNC Symbol;Acc:HGNC:3482]
142	ILMN_1703866	0.59	-0.57	0.78	SUPT5H	SPT5 homolog, DSIF elongation factor subunit [Source:HGNC Symbol;Acc:HGNC:11469]
185	ILMN_2103841	0.56	-0.42	0.78	AIP	aryl hydrocarbon receptor interacting protein [Source:HGNC Symbol;Acc:HGNC:358]
200	ILMN_2328813	0.55	-0.61	0.78	DMAP1	DNA methyltransferase 1 associated protein 1 [Source:HGNC Symbol;Acc:HGNC:18291]
211	ILMN_1811327	0.54	-0.43	0.78	MRPL27	mitochondrial ribosomal protein L27 [Source:HGNC Symbol;Acc:HGNC:14483]
221	ILMN_1771957	0.53	-0.47	0.78	MAN1B1	mannosidase alpha class 1B member 1 [Source:HGNC Symbol;Acc:HGNC:6823]
351	ILMN_1737813	0.46	-0.35	0.78	ERI3	ERI1 exoribonuclease family member 3 [Source:HGNC Symbol;Acc:HGNC:17276]
406	ILMN_3244506	0.43	-0.44	0.78
115	ILMN_1653599	0.62	-0.7	0.77	ATP5D	ATP synthase, H+ transporting, mitochondrial F1 complex, delta subunit [Source:HGNC Symbol;Acc:HGNC:837]
121	ILMN_1676393	0.61	-0.59	0.77
151	ILMN_2317463	0.59	-0.45	0.77	INTS1	integrator complex subunit 1 [Source:HGNC Symbol;Acc:HGNC:24555]
180	ILMN_1705464	0.57	-0.58	0.77	MRPL41	mitochondrial ribosomal protein L41 [Source:HGNC Symbol;Acc:HGNC:14492]
212	ILMN_2312709	0.54	-0.47	0.77	LCMT1	leucine carboxyl methyltransferase 1 [Source:HGNC Symbol;Acc:HGNC:17557]
247	ILMN_1669456	0.52	-0.47	0.77	NME3	NME/NM23 nucleoside diphosphate kinase 3 [Source:HGNC Symbol;Acc:HGNC:7851]
277	ILMN_1793712	0.5	-0.48	0.77	SCAMP3	secretory carrier membrane protein 3 [Source:HGNC Symbol;Acc:HGNC:10565]
298	ILMN_2097546	0.49	-0.54	0.77	NUDC	nuclear distribution C, dynein complex regulator [Source:HGNC Symbol;Acc:HGNC:8045]
67	ILMN_2077094	0.66	-0.74	0.76	VPS51	VPS51, GARP complex subunit [Source:HGNC Symbol;Acc:HGNC:1172]
81	ILMN_1748093	0.65	-0.57	0.76	PAFAH1B3	platelet activating factor acetylhydrolase 1b catalytic subunit 3 [Source:HGNC Symbol;Acc:HGNC:8576]
93	ILMN_1807981	0.63	-0.52	0.76	SIGIRR	single Ig and TIR domain containing [Source:HGNC Symbol;Acc:HGNC:30575]
94	ILMN_1663685	0.63	-0.52	0.76
110	ILMN_1728684	0.62	-0.53	0.76
111	ILMN_1733110	0.62	-0.51	0.76	RASSF7	Ras association domain family member 7 [Source:HGNC Symbol;Acc:HGNC:1166]
118	ILMN_1791396	0.62	-0.53	0.76	DGCR6L	DiGeorge syndrome critical region gene 6-like [Source:HGNC Symbol;Acc:HGNC:18551]
123	ILMN_1772644	0.61	-0.51	0.76	EML3	echinoderm microtubule associated protein like 3 [Source:HGNC Symbol;Acc:HGNC:26666]
156	ILMN_1806432	0.58	-0.44	0.76	NT5C	5', 3'-nucleotidase, cytosolic [Source:HGNC Symbol;Acc:HGNC:17144]
165	ILMN_2371964	0.58	-0.63	0.76	MRPS12	mitochondrial ribosomal protein S12 [Source:HGNC Symbol;Acc:HGNC:10380]
254	ILMN_1657797	0.51	-0.49	0.76	FIBP	FGF1 intracellular binding protein [Source:HGNC Symbol;Acc:HGNC:3705]
259	ILMN_1779404	0.51	-0.49	0.76	PUF60	poly(U) binding splicing factor 60 [Source:HGNC Symbol;Acc:HGNC:17042]
266	ILMN_1696601	0.5	-0.51	0.76
289	ILMN_1745806	0.5	-0.36	0.76	PEMT	phosphatidylethanolamine N-methyltransferase [Source:HGNC Symbol;Acc:HGNC:8830]
330	ILMN_2227533	0.47	-0.47	0.76	ABHD14B	abhydrolase domain containing 14B [Source:HGNC Symbol;Acc:HGNC:28235]
340	ILMN_1752197	0.47	-0.39	0.76	PDDC1	Parkinson disease 7 domain containing 1 [Source:HGNC Symbol;Acc:HGNC:26616]
345	ILMN_2348090	0.47	-0.35	0.76	MRPL55	mitochondrial ribosomal protein L55 [Source:HGNC Symbol;Acc:HGNC:16686]
352	ILMN_1733799	0.46	-0.41	0.76	MCRIP1	MAPK regulated corepressor interacting protein 1 [Source:HGNC Symbol;Acc:HGNC:28007]
374	ILMN_1766125	0.46	-0.45	0.76	LONP1	lon peptidase 1, mitochondrial [Source:HGNC Symbol;Acc:HGNC:9479]
381	ILMN_2358914	0.45	-0.39	0.76	SLC35C2	solute carrier family 35 member C2 [Source:HGNC Symbol;Acc:HGNC:17117]
450	ILMN_2370464	0.41	-0.32	0.76	TREX1	three prime repair exonuclease 1 [Source:HGNC Symbol;Acc:HGNC:12269]
26	ILMN_1658802	0.77	-0.63	0.75	KRTCAP2	keratinocyte associated protein 2 [Source:HGNC Symbol;Acc:HGNC:28942]
79	ILMN_1697962	0.65	-0.5	0.75
114	ILMN_1794132	0.62	-0.68	0.75	NDUFS8	NADH:ubiquinone oxidoreductase core subunit S8 [Source:HGNC Symbol;Acc:HGNC:7715]
190	ILMN_2055634	0.56	-0.55	0.75
203	ILMN_1756355	0.55	-0.56	0.75	NDUFS3	NADH:ubiquinone oxidoreductase core subunit S3 [Source:HGNC Symbol;Acc:HGNC:7710]
204	ILMN_1789349	0.55	-0.59	0.75	UBQLN4	ubiquilin 4 [Source:HGNC Symbol;Acc:HGNC:1237]
236	ILMN_1675709	0.52	-0.47	0.75	ARFGAP1	ADP ribosylation factor GTPase activating protein 1 [Source:HGNC Symbol;Acc:HGNC:15852]
242	ILMN_1738263	0.52	-0.47	0.75	PIGU	phosphatidylinositol glycan anchor biosynthesis class U [Source:HGNC Symbol;Acc:HGNC:15791]
316	ILMN_1774196	0.48	-0.62	0.75	URM1	ubiquitin related modifier 1 [Source:HGNC Symbol;Acc:HGNC:28378]
373	ILMN_1769451	0.46	-0.46	0.75	ILVBL	ilvB acetolactate synthase like [Source:HGNC Symbol;Acc:HGNC:6041]
377	ILMN_3247882	0.45	-0.39	0.75	ERI3	ERI1 exoribonuclease family member 3 [Source:HGNC Symbol;Acc:HGNC:17276]
441	ILMN_1718972	0.42	-0.31	0.75	MFSD3	major facilitator superfamily domain containing 3 [Source:HGNC Symbol;Acc:HGNC:25157]
469	ILMN_1722905	0.4	-0.35	0.75	MRPS11	mitochondrial ribosomal protein S11 [Source:HGNC Symbol;Acc:HGNC:14050]
35	ILMN_1794677	0.74	-0.63	0.74	TMC6	transmembrane channel like 6 [Source:HGNC Symbol;Acc:HGNC:18021]
133	ILMN_1679093	0.6	-0.52	0.74	ZNF581	zinc finger protein 581 [Source:HGNC Symbol;Acc:HGNC:25017]
148	ILMN_2072091	0.59	-0.6	0.74	HNRNPUL2	heterogeneous nuclear ribonucleoprotein U like 2 [Source:HGNC Symbol;Acc:HGNC:25451]
161	ILMN_1703441	0.58	-0.51	0.74	ZNF593	zinc finger protein 593 [Source:HGNC Symbol;Acc:HGNC:30943]
192	ILMN_3249366	0.56	-0.51	0.74	JMJD8	jumonji domain containing 8 [Source:HGNC Symbol;Acc:HGNC:14148]
239	ILMN_1809866	0.52	-0.58	0.74	WDR74	WD repeat domain 74 [Source:HGNC Symbol;Acc:HGNC:25529]
256	ILMN_1697820	0.51	-0.41	0.74
260	ILMN_1725130	0.51	-0.48	0.74	FAM50A	family with sequence similarity 50 member A [Source:HGNC Symbol;Acc:HGNC:18786]
280	ILMN_1715896	0.5	-0.38	0.74	PMVK	phosphomevalonate kinase [Source:HGNC Symbol;Acc:HGNC:9141]
286	ILMN_1811754	0.5	-0.56	0.74	NDUFB10	NADH:ubiquinone oxidoreductase subunit B10 [Source:HGNC Symbol;Acc:HGNC:7696]
308	ILMN_2201533	0.49	-0.45	0.74	TMEM256	transmembrane protein 256 [Source:HGNC Symbol;Acc:HGNC:28618]
355	ILMN_1781623	0.46	-0.41	0.74	TEX264	testis expressed 264 [Source:HGNC Symbol;Acc:HGNC:30247]
524	ILMN_1685112	0.35	-0.33	0.74	TACO1	translational activator of cytochrome c oxidase I [Source:HGNC Symbol;Acc:HGNC:24316]
139	ILMN_2398432	0.59	-0.44	0.73	BRMS1	breast cancer metastasis suppressor 1 [Source:HGNC Symbol;Acc:HGNC:17262]
178	ILMN_1804476	0.57	-0.49	0.73	GMPPA	GDP-mannose pyrophosphorylase A [Source:HGNC Symbol;Acc:HGNC:22923]
181	ILMN_1749709	0.57	-0.64	0.73	NDUFB11	NADH:ubiquinone oxidoreductase subunit B11 [Source:HGNC Symbol;Acc:HGNC:20372]
201	ILMN_1704253	0.55	-0.36	0.73	C6orf106	chromosome 6 open reading frame 106 [Source:HGNC Symbol;Acc:HGNC:21215]
205	ILMN_3305304	0.55	-0.48	0.73
217	ILMN_2041327	0.54	-0.54	0.73	MRPL37	mitochondrial ribosomal protein L37 [Source:HGNC Symbol;Acc:HGNC:14034]
268	ILMN_1725071	0.5	-0.45	0.73	CCDC12	coiled-coil domain containing 12 [Source:HGNC Symbol;Acc:HGNC:28332]
296	ILMN_1775677	0.49	-0.47	0.73	TYSND1	trypsin domain containing 1 [Source:HGNC Symbol;Acc:HGNC:28531]
307	ILMN_1774066	0.49	-0.47	0.73	TMEM141	transmembrane protein 141 [Source:HGNC Symbol;Acc:HGNC:28211]
312	ILMN_2356031	0.48	-0.49	0.73	RNF121	ring finger protein 121 [Source:HGNC Symbol;Acc:HGNC:21070]
331	ILMN_1678052	0.47	-0.44	0.73	C19orf24	chromosome 19 open reading frame 24 [Source:HGNC Symbol;Acc:HGNC:26073]
388	ILMN_1708328	0.44	-0.47	0.73	RAB11FIP3	RAB11 family interacting protein 3 [Source:HGNC Symbol;Acc:HGNC:17224]
392	ILMN_1807211	0.44	-0.38	0.73
446	ILMN_1676600	0.41	-0.49	0.73	SEC24C	SEC24 homolog C, COPII coat complex component [Source:HGNC Symbol;Acc:HGNC:10705]
60	ILMN_1748827	0.68	-0.56	0.72
80	ILMN_1735979	0.65	-0.55	0.72
86	ILMN_1752269	0.64	-0.51	0.72	ACSS1	acyl-CoA synthetase short-chain family member 1 [Source:HGNC Symbol;Acc:HGNC:16091]
149	ILMN_1719316	0.59	-0.65	0.72	TMED3	transmembrane p24 trafficking protein 3 [Source:HGNC Symbol;Acc:HGNC:28889]
166	ILMN_2142554	0.58	-0.6	0.72	NENF	neudesin neurotrophic factor [Source:HGNC Symbol;Acc:HGNC:30384]
186	ILMN_1759184	0.56	-0.53	0.72	C19orf48	chromosome 19 open reading frame 48 [Source:HGNC Symbol;Acc:HGNC:29667]
235	ILMN_1689389	0.52	-0.5	0.72	SF3B5	splicing factor 3b subunit 5 [Source:HGNC Symbol;Acc:HGNC:21083]
245	ILMN_1704024	0.52	-0.46	0.72	TMEM160	transmembrane protein 160 [Source:HGNC Symbol;Acc:HGNC:26042]
337	ILMN_1711886	0.47	-0.35	0.72	ALG3	ALG3, alpha-1,3- mannosyltransferase [Source:HGNC Symbol;Acc:HGNC:23056]
379	ILMN_1708382	0.45	-0.38	0.72	ELP6	elongator acetyltransferase complex subunit 6 [Source:HGNC Symbol;Acc:HGNC:25976]
411	ILMN_1727300	0.43	-0.33	0.72	ZNF444	zinc finger protein 444 [Source:HGNC Symbol;Acc:HGNC:16052]
412	ILMN_1723895	0.43	-0.49	0.72	GTF3C5	general transcription factor IIIC subunit 5 [Source:HGNC Symbol;Acc:HGNC:4668]
432	ILMN_1718023	0.42	-0.42	0.72	APEH	acylaminoacyl-peptide hydrolase [Source:HGNC Symbol;Acc:HGNC:586]
76	ILMN_1797384	0.65	-0.57	0.71	UROS	uroporphyrinogen III synthase [Source:HGNC Symbol;Acc:HGNC:12592]
97	ILMN_1734742	0.63	-0.58	0.71	ARHGDIA	Rho GDP dissociation inhibitor alpha [Source:HGNC Symbol;Acc:HGNC:678]
113	ILMN_3239445	0.62	-0.43	0.71	ZBTB42	zinc finger and BTB domain containing 42 [Source:HGNC Symbol;Acc:HGNC:32550]
132	ILMN_1684789	0.6	-0.47	0.71	SGF29	SAGA complex associated factor 29 [Source:HGNC Symbol;Acc:HGNC:25156]
134	ILMN_1808356	0.6	-0.47	0.71	FAM3A	family with sequence similarity 3 member A [Source:HGNC Symbol;Acc:HGNC:13749]
182	ILMN_1757877	0.57	-0.45	0.71	HCFC1R1	host cell factor C1 regulator 1 [Source:HGNC Symbol;Acc:HGNC:21198]
208	ILMN_3300972	0.55	-0.58	0.71	SIVA1	SIVA1 apoptosis inducing factor [Source:HGNC Symbol;Acc:HGNC:17712]
229	ILMN_3234884	0.53	-0.44	0.71	KIF22	kinesin family member 22 [Source:HGNC Symbol;Acc:HGNC:6391]
263	ILMN_1720287	0.51	-0.43	0.71	DNASE1L2	deoxyribonuclease 1 like 2 [Source:HGNC Symbol;Acc:HGNC:2958]
326	ILMN_1712975	0.48	-0.42	0.71	YIF1A	Yip1 interacting factor homolog A, membrane trafficking protein [Source:HGNC Symbol;Acc:HGNC:16688]
342	ILMN_1725705	0.47	-0.43	0.71	CLPP	caseinolytic mitochondrial matrix peptidase proteolytic subunit [Source:HGNC Symbol;Acc:HGNC:2084]
357	ILMN_1671494	0.46	-0.58	0.71	USP5	ubiquitin specific peptidase 5 [Source:HGNC Symbol;Acc:HGNC:12628]
364	ILMN_1784227	0.46	-0.42	0.71	MCRS1	microspherule protein 1 [Source:HGNC Symbol;Acc:HGNC:6960]
481	ILMN_2402674	0.39	-0.42	0.71	DPM3	dolichyl-phosphate mannosyltransferase subunit 3 [Source:HGNC Symbol;Acc:HGNC:3007]
507	ILMN_1692163	0.37	-0.36	0.71	NSDHL	NAD(P) dependent steroid dehydrogenase-like [Source:HGNC Symbol;Acc:HGNC:13398]
517	ILMN_1653896	0.36	-0.32	0.71	TREX1	three prime repair exonuclease 1 [Source:HGNC Symbol;Acc:HGNC:12269]
521	ILMN_1810531	0.36	-0.33	0.71	DRG2	developmentally regulated GTP binding protein 2 [Source:HGNC Symbol;Acc:HGNC:3030]
527	ILMN_1726512	0.35	-0.32	0.71	ZSCAN2	zinc finger and SCAN domain containing 2 [Source:HGNC Symbol;Acc:HGNC:20994]
531	ILMN_1700461	0.35	-0.33	0.71	AARSD1	alanyl-tRNA synthetase domain containing 1 [Source:HGNC Symbol;Acc:HGNC:28417]
6	ILMN_2408039	1.03	-0.72	0.7	EEF1D	eukaryotic translation elongation factor 1 delta [Source:HGNC Symbol;Acc:HGNC:3211]
44	ILMN_2355665	0.72	-0.63	0.7
68	ILMN_1758806	0.66	-0.59	0.7
70	ILMN_1761138	0.66	-0.73	0.7	C9orf142	chromosome 9 open reading frame 142 [Source:HGNC Symbol;Acc:HGNC:27849]
120	ILMN_1813604	0.61	-0.54	0.7
138	ILMN_1729123	0.59	-0.59	0.7	PTPA	protein phosphatase 2 phosphatase activator [Source:HGNC Symbol;Acc:HGNC:9308]
176	ILMN_1709451	0.57	-0.43	0.7
187	ILMN_1787410	0.56	-0.47	0.7	EIF6	eukaryotic translation initiation factor 6 [Source:HGNC Symbol;Acc:HGNC:6159]
193	ILMN_1677877	0.55	-0.42	0.7	UBE2L3	ubiquitin conjugating enzyme E2 L3 [Source:HGNC Symbol;Acc:HGNC:12488]
218	ILMN_2043615	0.54	-0.52	0.7	OXLD1	oxidoreductase like domain containing 1 [Source:HGNC Symbol;Acc:HGNC:27901]
273	ILMN_1665526	0.5	-0.44	0.7	TCEA2	transcription elongation factor A2 [Source:HGNC Symbol;Acc:HGNC:11614]
333	ILMN_1769250	0.47	-0.37	0.7	ARFGAP2	ADP ribosylation factor GTPase activating protein 2 [Source:HGNC Symbol;Acc:HGNC:13504]
349	ILMN_1679178	0.47	-0.38	0.7	ATP5D	ATP synthase, H+ transporting, mitochondrial F1 complex, delta subunit [Source:HGNC Symbol;Acc:HGNC:837]
376	ILMN_1683096	0.46	-0.45	0.7	ASB1	ankyrin repeat and SOCS box containing 1 [Source:HGNC Symbol;Acc:HGNC:16011]
385	ILMN_1653553	0.45	-0.34	0.7
421	ILMN_2225746	0.43	-0.36	0.7	BORCS6	BLOC-1 related complex subunit 6 [Source:HGNC Symbol;Acc:HGNC:25939]
425	ILMN_1796968	0.43	-0.39	0.7	INTS5	integrator complex subunit 5 [Source:HGNC Symbol;Acc:HGNC:29352]
464	ILMN_1675577	0.4	-0.27	0.7	TRMT61A	tRNA methyltransferase 61A [Source:HGNC Symbol;Acc:HGNC:23790]
467	ILMN_1765684	0.4	-0.44	0.7
506	ILMN_1806946	0.37	-0.34	0.7	UBTF	upstream binding transcription factor, RNA polymerase I [Source:HGNC Symbol;Acc:HGNC:12511]
522	ILMN_1687430	0.36	-0.39	0.7	EIF2B4	eukaryotic translation initiation factor 2B subunit delta [Source:HGNC Symbol;Acc:HGNC:3260]
539	ILMN_1726659	0.34	-0.29	0.7	THOP1	thimet oligopeptidase 1 [Source:HGNC Symbol;Acc:HGNC:11793]
41	ILMN_1719756	0.72	-0.81	0.69	ZAP70	zeta chain of T-cell receptor associated protein kinase 70 [Source:HGNC Symbol;Acc:HGNC:12858]
48	ILMN_3275575	0.7	-0.59	0.69
56	ILMN_2166506	0.68	-0.67	0.69	XRCC6	X-ray repair cross complementing 6 [Source:HGNC Symbol;Acc:HGNC:4055]
77	ILMN_3290380	0.65	-0.55	0.69		X-ray repair cross complementing 6 pseudogene 1 [Source:HGNC Symbol;Acc:HGNC:45183]
83	ILMN_3234993	0.65	-0.52	0.69
96	ILMN_1718336	0.63	-0.67	0.69	C7orf50	chromosome 7 open reading frame 50 [Source:HGNC Symbol;Acc:HGNC:22421]
136	ILMN_1704286	0.6	-0.69	0.69	FXYD5	FXYD domain containing ion transport regulator 5 [Source:HGNC Symbol;Acc:HGNC:4029]
209	ILMN_1720799	0.55	-0.62	0.69		trans-2,3-enoyl-CoA reductase pseudogene 1 [Source:HGNC Symbol;Acc:HGNC:44050]
210	ILMN_3236928	0.55	-0.55	0.69	LAMTOR2	late endosomal/lysosomal adaptor, MAPK and MTOR activator 2 [Source:HGNC Symbol;Acc:HGNC:29796]
243	ILMN_1810467	0.52	-0.48	0.69	PPP2R1A	protein phosphatase 2 scaffold subunit Aalpha [Source:HGNC Symbol;Acc:HGNC:9302]
275	ILMN_2246894	0.5	-0.57	0.69	EDF1	endothelial differentiation related factor 1 [Source:HGNC Symbol;Acc:HGNC:3164]
324	ILMN_1719204	0.48	-0.47	0.69	PRPF31	pre-mRNA processing factor 31 [Source:HGNC Symbol;Acc:HGNC:15446]
358	ILMN_1726603	0.46	-0.47	0.69	ATP5I	ATP synthase, H+ transporting, mitochondrial Fo complex subunit E [Source:HGNC Symbol;Acc:HGNC:846]
360	ILMN_1789457	0.46	-0.44	0.69	GNL1	G protein nucleolar 1 (putative) [Source:HGNC Symbol;Acc:HGNC:4413]
401	ILMN_2345015	0.44	-0.32	0.69	PTGES2	prostaglandin E synthase 2 [Source:HGNC Symbol;Acc:HGNC:17822]
408	ILMN_1693664	0.43	-0.45	0.69	POMGNT1	protein O-linked mannose N-acetylglucosaminyltransferase 1 (beta 1,2-) [Source:HGNC Symbol;Acc:HGNC:19139]
419	ILMN_1756469	0.43	-0.36	0.69	GAMT	guanidinoacetate N-methyltransferase [Source:HGNC Symbol;Acc:HGNC:4136]
422	ILMN_1664098	0.43	-0.31	0.69	FASTK	Fas activated serine/threonine kinase [Source:HGNC Symbol;Acc:HGNC:24676]
486	ILMN_3307786	0.38	-0.39	0.69	L3MBTL2	L3MBTL2 polycomb repressive complex 1 subunit [Source:HGNC Symbol;Acc:HGNC:18594]
505	ILMN_2227968	0.37	-0.36	0.69	NTHL1	nth like DNA glycosylase 1 [Source:HGNC Symbol;Acc:HGNC:8028]
514	ILMN_1797530	0.36	-0.34	0.69	CHCHD5	coiled-coil-helix-coiled-coil-helix domain containing 5 [Source:HGNC Symbol;Acc:HGNC:17840]
519	ILMN_1796900	0.36	-0.34	0.69	NUDCD3	NudC domain containing 3 [Source:HGNC Symbol;Acc:HGNC:22208]
547	ILMN_1801941	0.32	-0.31	0.69
13	ILMN_1749213	0.87	-0.57	0.68	SDF2L1	stromal cell derived factor 2 like 1 [Source:HGNC Symbol;Acc:HGNC:10676]
37	ILMN_2190084	0.73	-0.67	0.68	VAMP8	vesicle associated membrane protein 8 [Source:HGNC Symbol;Acc:HGNC:12647]
42	ILMN_1681437	0.72	-0.56	0.68
58	ILMN_1692295	0.68	-0.86	0.68	MYO1G	myosin IG [Source:HGNC Symbol;Acc:HGNC:13880]
85	ILMN_1709814	0.64	-0.53	0.68	NMRAL1	NmrA like redox sensor 1 [Source:HGNC Symbol;Acc:HGNC:24987]
126	ILMN_1801633	0.61	-0.55	0.68	ROMO1	reactive oxygen species modulator 1 [Source:HGNC Symbol;Acc:HGNC:16185]
141	ILMN_1659564	0.59	-0.51	0.68	SEC61A1	Sec61 translocon alpha 1 subunit [Source:HGNC Symbol;Acc:HGNC:18276]
143	ILMN_1806123	0.59	-0.56	0.68
167	ILMN_1694479	0.58	-0.62	0.68	WDR18	WD repeat domain 18 [Source:HGNC Symbol;Acc:HGNC:17956]
225	ILMN_2049536	0.53	-0.46	0.68	TRPV2	transient receptor potential cation channel subfamily V member 2 [Source:HGNC Symbol;Acc:HGNC:18082]
361	ILMN_1691276	0.46	-0.46	0.68	CXXC1	CXXC finger protein 1 [Source:HGNC Symbol;Acc:HGNC:24343]
409	ILMN_1745655	0.43	-0.45	0.68	PEX16	peroxisomal biogenesis factor 16 [Source:HGNC Symbol;Acc:HGNC:8857]
444	ILMN_1795678	0.41	-0.37	0.68	POLR3C	RNA polymerase III subunit C [Source:HGNC Symbol;Acc:HGNC:30076]
453	ILMN_1757370	0.41	-0.36	0.68	SMPD1	sphingomyelin phosphodiesterase 1 [Source:HGNC Symbol;Acc:HGNC:11120]
460	ILMN_1806010	0.4	-0.34	0.68	CUL9	cullin 9 [Source:HGNC Symbol;Acc:HGNC:15982]
526	ILMN_1704195	0.35	-0.35	0.68	FUK	fucokinase [Source:HGNC Symbol;Acc:HGNC:29500]
31	ILMN_1659343	0.75	-0.59	0.67	BOLA2	bolA family member 2B [Source:HGNC Symbol;Acc:HGNC:32479]
84	ILMN_1678729	0.65	-0.6	0.67	SIL1	SIL1 nucleotide exchange factor [Source:HGNC Symbol;Acc:HGNC:24624]
135	ILMN_2097790	0.6	-0.51	0.67	FAAP20	Fanconi anemia core complex associated protein 20 [Source:HGNC Symbol;Acc:HGNC:26428]
162	ILMN_1722491	0.58	-0.62	0.67	APRT	adenine phosphoribosyltransferase [Source:HGNC Symbol;Acc:HGNC:626]
164	ILMN_2387636	0.58	-0.57	0.67
175	ILMN_1737644	0.57	-0.5	0.67	TMEM219	transmembrane protein 219 [Source:HGNC Symbol;Acc:HGNC:25201]
226	ILMN_1655684	0.53	-0.5	0.67	SARS2	seryl-tRNA synthetase 2, mitochondrial [Source:HGNC Symbol;Acc:HGNC:17697]
276	ILMN_1721977	0.5	-0.36	0.67	NAA10	N(alpha)-acetyltransferase 10, NatA catalytic subunit [Source:HGNC Symbol;Acc:HGNC:18704]
287	ILMN_2177965	0.5	-0.43	0.67	RPS19BP1	ribosomal protein S19 binding protein 1 [Source:HGNC Symbol;Acc:HGNC:28749]
335	ILMN_1783728	0.47	-0.39	0.67	TBRG4	transforming growth factor beta regulator 4 [Source:HGNC Symbol;Acc:HGNC:17443]
341	ILMN_1780560	0.47	-0.35	0.67
400	ILMN_1720542	0.44	-0.39	0.67
418	ILMN_2072603	0.43	-0.41	0.67	MRPL14	mitochondrial ribosomal protein L14 [Source:HGNC Symbol;Acc:HGNC:14279]
445	ILMN_2041577	0.41	-0.37	0.67	SLC52A2	solute carrier family 52 member 2 [Source:HGNC Symbol;Acc:HGNC:30224]
461	ILMN_2197101	0.4	-0.37	0.67	DDX19A	DEAD-box helicase 19A [Source:HGNC Symbol;Acc:HGNC:25628]
471	ILMN_2376408	0.4	-0.41	0.67	DPM3	dolichyl-phosphate mannosyltransferase subunit 3 [Source:HGNC Symbol;Acc:HGNC:3007]
473	ILMN_2045994	0.4	-0.41	0.67	SELENOW	selenoprotein W [Source:HGNC Symbol;Acc:HGNC:10752]
476	ILMN_1746206	0.39	-0.33	0.67	CEP131	centrosomal protein 131 [Source:HGNC Symbol;Acc:HGNC:29511]
529	ILMN_1651229	0.35	-0.31	0.67	IPO13	importin 13 [Source:HGNC Symbol;Acc:HGNC:16853]
54	ILMN_1668228	0.68	-0.61	0.66
73	ILMN_2415235	0.65	-0.57	0.66	LOC400927-CSNK1E	Casein kinase I isoform epsilon [Source:UniProtKB/Swiss-Prot;Acc:P49674]
104	ILMN_1716913	0.62	-0.51	0.66	TRAPPC1	trafficking protein particle complex 1 [Source:HGNC Symbol;Acc:HGNC:19894]
155	ILMN_1692473	0.58	-0.63	0.66
157	ILMN_2160005	0.58	-0.54	0.66	NUMA1	nuclear mitotic apparatus protein 1 [Source:HGNC Symbol;Acc:HGNC:8059]
171	ILMN_1736256	0.57	-0.51	0.66	CALR	calreticulin [Source:HGNC Symbol;Acc:HGNC:1455]
222	ILMN_1776327	0.53	-0.44	0.66
227	ILMN_1795089	0.53	-0.68	0.66	RASAL3	RAS protein activator like 3 [Source:HGNC Symbol;Acc:HGNC:26129]
234	ILMN_1713037	0.52	-0.38	0.66	PFKL	phosphofructokinase, liver type [Source:HGNC Symbol;Acc:HGNC:8876]
264	ILMN_3244963	0.51	-0.53	0.66	DCAF8	DDB1 and CUL4 associated factor 8 [Source:HGNC Symbol;Acc:HGNC:24891]
288	ILMN_1755024	0.5	-0.47	0.66	IKBKE	inhibitor of nuclear factor kappa B kinase subunit epsilon [Source:HGNC Symbol;Acc:HGNC:14552]
336	ILMN_1731609	0.47	-0.41	0.66	CHMP6	charged multivesicular body protein 6 [Source:HGNC Symbol;Acc:HGNC:25675]
359	ILMN_1714990	0.46	-0.45	0.66	DBT	dihydrolipoamide branched chain transacylase E2 [Source:HGNC Symbol;Acc:HGNC:2698]
368	ILMN_1777794	0.46	-0.41	0.66	PRKCSH	protein kinase C substrate 80K-H [Source:HGNC Symbol;Acc:HGNC:9411]
375	ILMN_2412807	0.46	-0.62	0.66	DCTN1	dynactin subunit 1 [Source:HGNC Symbol;Acc:HGNC:2711]
403	ILMN_1712751	0.44	-0.42	0.66	HADHA	hydroxyacyl-CoA dehydrogenase/3-ketoacyl-CoA thiolase/enoyl-CoA hydratase (trifunctional protein), alpha subunit [Source:HGNC Symbol;Acc:HGNC:4801]
417	ILMN_1773780	0.43	-0.42	0.66	FAM173A	family with sequence similarity 173 member A [Source:HGNC Symbol;Acc:HGNC:14152]
447	ILMN_1776674	0.41	-0.34	0.66	SAC3D1	SAC3 domain containing 1 [Source:HGNC Symbol;Acc:HGNC:30179]
455	ILMN_1675131	0.41	-0.42	0.66	PIH1D1	PIH1 domain containing 1 [Source:HGNC Symbol;Acc:HGNC:26075]
492	ILMN_2383807	0.38	-0.29	0.66	CALB2	calbindin 2 [Source:HGNC Symbol;Acc:HGNC:1435]
494	ILMN_2356672	0.38	-0.4	0.66	EIF2B4	eukaryotic translation initiation factor 2B subunit delta [Source:HGNC Symbol;Acc:HGNC:3260]
528	ILMN_1667857	0.35	-0.3	0.66	RITA1	RBPJ interacting and tubulin associated 1 [Source:HGNC Symbol;Acc:HGNC:25925]
542	ILMN_2070355	0.34	-0.36	0.66	SDHAF1	succinate dehydrogenase complex assembly factor 1 [Source:HGNC Symbol;Acc:HGNC:33867]
147	ILMN_1754220	0.59	-0.51	0.65	SF3A2	splicing factor 3a subunit 2 [Source:HGNC Symbol;Acc:HGNC:10766]
154	ILMN_3238633	0.58	-0.52	0.65	SDHAF2	succinate dehydrogenase complex assembly factor 2 [Source:HGNC Symbol;Acc:HGNC:26034]
232	ILMN_1669508	0.53	-0.41	0.65	PAF1	PAF1 homolog, Paf1/RNA polymerase II complex component [Source:HGNC Symbol;Acc:HGNC:25459]
244	ILMN_1757914	0.52	-0.54	0.65	WDR83OS	WD repeat domain 83 opposite strand [Source:HGNC Symbol;Acc:HGNC:30203]
265	ILMN_1705390	0.5	-0.52	0.65	KLHL22	kelch like family member 22 [Source:HGNC Symbol;Acc:HGNC:25888]
350	ILMN_2277676	0.46	-0.44	0.65	ERCC1	ERCC excision repair 1, endonuclease non-catalytic subunit [Source:HGNC Symbol;Acc:HGNC:3433]
413	ILMN_1681837	0.43	-0.39	0.65	POLR3A	RNA polymerase III subunit A [Source:HGNC Symbol;Acc:HGNC:30074]
435	ILMN_1743747	0.42	-0.44	0.65
436	ILMN_2121207	0.42	-0.41	0.65	MVB12A	multivesicular body subunit 12A [Source:HGNC Symbol;Acc:HGNC:25153]
448	ILMN_1799815	0.41	-0.39	0.65	XYLT2	xylosyltransferase 2 [Source:HGNC Symbol;Acc:HGNC:15517]
451	ILMN_1696675	0.41	-0.38	0.65	CES2	carboxylesterase 2 [Source:HGNC Symbol;Acc:HGNC:1864]
474	ILMN_1662232	0.39	-0.33	0.65	DCTN2	dynactin subunit 2 [Source:HGNC Symbol;Acc:HGNC:2712]
45	ILMN_3238803	0.72	-0.68	0.64	RASAL3	RAS protein activator like 3 [Source:HGNC Symbol;Acc:HGNC:26129]
62	ILMN_2345872	0.67	-0.7	0.64	SUMF2	sulfatase modifying factor 2 [Source:HGNC Symbol;Acc:HGNC:20415]
98	ILMN_1671932	0.63	-0.58	0.64	SAMM50	SAMM50 sorting and assembly machinery component [Source:HGNC Symbol;Acc:HGNC:24276]
131	ILMN_2175712	0.6	-0.58	0.64	NDUFA11	NADH:ubiquinone oxidoreductase subunit A11 [Source:HGNC Symbol;Acc:HGNC:20371]
169	ILMN_2334296	0.58	-0.52	0.64	IL18BP	interleukin 18 binding protein [Source:HGNC Symbol;Acc:HGNC:5987]
252	ILMN_1752249	0.51	-0.51	0.64	PIEZO1	piezo type mechanosensitive ion channel component 1 [Source:HGNC Symbol;Acc:HGNC:28993]
394	ILMN_1675612	0.44	-0.36	0.64	BLCAP	bladder cancer associated protein [Source:HGNC Symbol;Acc:HGNC:1055]
399	ILMN_2411794	0.44	-0.41	0.64	PTPRA	protein tyrosine phosphatase, receptor type A [Source:HGNC Symbol;Acc:HGNC:9664]
414	ILMN_1658437	0.43	-0.37	0.64	SFXN4	sideroflexin 4 [Source:HGNC Symbol;Acc:HGNC:16088]
424	ILMN_1674337	0.43	-0.39	0.64
478	ILMN_1686929	0.39	-0.35	0.64	GPATCH3	G-patch domain containing 3 [Source:HGNC Symbol;Acc:HGNC:25720]
487	ILMN_1742827	0.38	-0.38	0.64	EXOC4	exocyst complex component 4 [Source:HGNC Symbol;Acc:HGNC:30389]
496	ILMN_1661484	0.37	-0.33	0.64	ZBTB45	zinc finger and BTB domain containing 45 [Source:HGNC Symbol;Acc:HGNC:23715]
504	ILMN_1714327	0.37	-0.3	0.64	SETD1A	SET domain containing 1A [Source:HGNC Symbol;Acc:HGNC:29010]
515	ILMN_1683175	0.36	-0.35	0.64	RPP25L	ribonuclease P/MRP subunit p25 like [Source:HGNC Symbol;Acc:HGNC:19909]
525	ILMN_1787248	0.35	-0.41	0.64	SIVA1	SIVA1 apoptosis inducing factor [Source:HGNC Symbol;Acc:HGNC:17712]
544	ILMN_1736577	0.33	-0.26	0.64	ZNF688	zinc finger protein 688 [Source:HGNC Symbol;Acc:HGNC:30489]
28	ILMN_1663080	0.76	-0.66	0.63	LFNG	LFNG O-fucosylpeptide 3-beta-N-acetylglucosaminyltransferase [Source:HGNC Symbol;Acc:HGNC:6560]
53	ILMN_1790637	0.68	-0.45	0.63	RCE1	Ras converting CAAX endopeptidase 1 [Source:HGNC Symbol;Acc:HGNC:13721]
66	ILMN_2367707	0.66	-0.57	0.63	PKN1	protein kinase N1 [Source:HGNC Symbol;Acc:HGNC:9405]
106	ILMN_3244929	0.62	-0.55	0.63		breakpoint cluster region pseudogene 2 [Source:HGNC Symbol;Acc:HGNC:1015]
122	ILMN_1668629	0.61	-0.67	0.63	C4orf48	chromosome 4 open reading frame 48 [Source:HGNC Symbol;Acc:HGNC:34437]
145	ILMN_1771057	0.59	-0.5	0.63	XAB2	XPA binding protein 2 [Source:HGNC Symbol;Acc:HGNC:14089]
184	ILMN_3238560	0.56	-0.56	0.63	IFI27L2	interferon alpha inducible protein 27 like 2 [Source:HGNC Symbol;Acc:HGNC:19753]
196	ILMN_2407464	0.55	-0.51	0.63
202	ILMN_1812403	0.55	-0.58	0.63	BCAP31	B-cell receptor-associated protein 31 [Source:HGNC Symbol;Acc:HGNC:16695]
219	ILMN_1691736	0.54	-0.52	0.63	ST6GALNAC6	ST6 N-acetylgalactosaminide alpha-2,6-sialyltransferase 6 [Source:HGNC Symbol;Acc:HGNC:23364]
220	ILMN_2096654	0.54	-0.42	0.63	COMMD4	COMM domain containing 4 [Source:HGNC Symbol;Acc:HGNC:26027]
241	ILMN_1696046	0.52	-0.53	0.63	SIVA1	SIVA1 apoptosis inducing factor [Source:HGNC Symbol;Acc:HGNC:17712]
269	ILMN_3307651	0.5	-0.38	0.63	APOBEC3D	apolipoprotein B mRNA editing enzyme catalytic subunit 3D [Source:HGNC Symbol;Acc:HGNC:17354]
281	ILMN_1735827	0.5	-0.43	0.63	NISCH	nischarin [Source:HGNC Symbol;Acc:HGNC:18006]
327	ILMN_2363058	0.48	-0.44	0.63	PAOX	polyamine oxidase [Source:HGNC Symbol;Acc:HGNC:20837]
339	ILMN_1774990	0.47	-0.38	0.63	METTL26	methyltransferase like 26 [Source:HGNC Symbol;Acc:HGNC:14141]
378	ILMN_1654612	0.45	-0.39	0.63	ZNF589	zinc finger protein 589 [Source:HGNC Symbol;Acc:HGNC:16747]
439	ILMN_1663541	0.42	-0.4	0.63	B4GALT7	beta-1,4-galactosyltransferase 7 [Source:HGNC Symbol;Acc:HGNC:930]
463	ILMN_1694980	0.4	-0.33	0.63	NAGLU	N-acetyl-alpha-glucosaminidase [Source:HGNC Symbol;Acc:HGNC:7632]
470	ILMN_1716480	0.4	-0.3	0.63	ACD	ACD, shelterin complex subunit and telomerase recruitment factor [Source:HGNC Symbol;Acc:HGNC:25070]
484	ILMN_3231820	0.39	-0.4	0.63	SIVA1	SIVA1 apoptosis inducing factor [Source:HGNC Symbol;Acc:HGNC:17712]
491	ILMN_2146657	0.38	-0.4	0.63	FAHD2B	fumarylacetoacetate hydrolase domain containing 2B [Source:HGNC Symbol;Acc:HGNC:25318]
510	ILMN_2394381	0.36	-0.3	0.63
511	ILMN_1679405	0.36	-0.33	0.63	DDX56	DEAD-box helicase 56 [Source:HGNC Symbol;Acc:HGNC:18193]
538	ILMN_1776993	0.34	-0.31	0.63	COG2	component of oligomeric golgi complex 2 [Source:HGNC Symbol;Acc:HGNC:6546]
541	ILMN_1731720	0.34	-0.33	0.63	PDRG1	p53 and DNA damage regulated 1 [Source:HGNC Symbol;Acc:HGNC:16119]
543	ILMN_1662161	0.33	-0.28	0.63	TBC1D13	TBC1 domain family member 13 [Source:HGNC Symbol;Acc:HGNC:25571]
550	ILMN_2339028	0.32	-0.29	0.63	PKD1	polycystin 1, transient receptor potential channel interacting [Source:HGNC Symbol;Acc:HGNC:9008]
551	ILMN_2102951	0.31	-0.28	0.63	FAHD2A	fumarylacetoacetate hydrolase domain containing 2A [Source:HGNC Symbol;Acc:HGNC:24252]
59	ILMN_1795639	0.68	-0.75	0.62	MGMT	O-6-methylguanine-DNA methyltransferase [Source:HGNC Symbol;Acc:HGNC:7059]
82	ILMN_1740319	0.65	-0.57	0.62	IFI27L2	interferon alpha inducible protein 27 like 2 [Source:HGNC Symbol;Acc:HGNC:19753]
105	ILMN_2379469	0.62	-0.56	0.62	EIF3B	eukaryotic translation initiation factor 3 subunit B [Source:HGNC Symbol;Acc:HGNC:3280]
117	ILMN_1730734	0.62	-0.55	0.62	TMEM205	transmembrane protein 205 [Source:HGNC Symbol;Acc:HGNC:29631]
127	ILMN_1782633	0.61	-0.56	0.62	BOLA2	bolA family member 2B [Source:HGNC Symbol;Acc:HGNC:32479]
150	ILMN_1684114	0.59	-0.45	0.62	TPI1P2	triosephosphate isomerase 1 pseudogene 2 [Source:HGNC Symbol;Acc:HGNC:38069]
228	ILMN_1661337	0.53	-0.47	0.62	SRM	spermidine synthase [Source:HGNC Symbol;Acc:HGNC:11296]
246	ILMN_3244803	0.52	-0.44	0.62	RAD54L2	RAD54-like 2 (S. cerevisiae) [Source:HGNC Symbol;Acc:HGNC:29123]
284	ILMN_1726466	0.5	-0.48	0.62	HDHD3	haloacid dehalogenase like hydrolase domain containing 3 [Source:HGNC Symbol;Acc:HGNC:28171]
301	ILMN_1760143	0.49	-0.38	0.62	ADRM1	adhesion regulating molecule 1 [Source:HGNC Symbol;Acc:HGNC:15759]
311	ILMN_2399392	0.48	-0.38	0.62	SIL1	SIL1 nucleotide exchange factor [Source:HGNC Symbol;Acc:HGNC:24624]
320	ILMN_1669550	0.48	-0.51	0.62	MAD2L2	MAD2 mitotic arrest deficient-like 2 (yeast) [Source:HGNC Symbol;Acc:HGNC:6764]
325	ILMN_1673936	0.48	-0.41	0.62	KHSRP	KH-type splicing regulatory protein [Source:HGNC Symbol;Acc:HGNC:6316]
383	ILMN_1746917	0.45	-0.43	0.62
389	ILMN_1791119	0.44	-0.47	0.62	NDUFA10	NADH:ubiquinone oxidoreductase subunit A10 [Source:HGNC Symbol;Acc:HGNC:7684]
398	ILMN_1722102	0.44	-0.34	0.62	NPB	neuropeptide B [Source:HGNC Symbol;Acc:HGNC:30099]
415	ILMN_1741491	0.43	-0.52	0.62
420	ILMN_1697218	0.43	-0.46	0.62	MED22	mediator complex subunit 22 [Source:HGNC Symbol;Acc:HGNC:11477]
475	ILMN_1658411	0.39	-0.38	0.62	CHD4	chromodomain helicase DNA binding protein 4 [Source:HGNC Symbol;Acc:HGNC:1919]
480	ILMN_1714515	0.39	-0.32	0.62	MRPS12	mitochondrial ribosomal protein S12 [Source:HGNC Symbol;Acc:HGNC:10380]
495	ILMN_2210581	0.38	-0.32	0.62	B3GAT3	beta-1,3-glucuronyltransferase 3 [Source:HGNC Symbol;Acc:HGNC:923]
497	ILMN_1715908	0.37	-0.31	0.62
516	ILMN_1657550	0.36	-0.27	0.62	MVD	mevalonate diphosphate decarboxylase [Source:HGNC Symbol;Acc:HGNC:7529]
536	ILMN_2399328	0.34	-0.45	0.62	NELFB	negative elongation factor complex member B [Source:HGNC Symbol;Acc:HGNC:24324]
545	ILMN_1652846	0.32	-0.28	0.62	PCYT2	phosphate cytidylyltransferase 2, ethanolamine [Source:HGNC Symbol;Acc:HGNC:8756]
18	ILMN_1693242	0.83	-0.62	0.61	ZNF296	zinc finger protein 296 [Source:HGNC Symbol;Acc:HGNC:15981]
168	ILMN_1662340	0.58	-0.44	0.61	ZNF358	zinc finger protein 358 [Source:HGNC Symbol;Acc:HGNC:16838]
173	ILMN_1697554	0.57	-0.59	0.61
177	ILMN_1791149	0.57	-0.49	0.61
183	ILMN_1787885	0.57	-0.5	0.61	NUDT18	nudix hydrolase 18 [Source:HGNC Symbol;Acc:HGNC:26194]
366	ILMN_1801421	0.46	-0.42	0.61	EMD	emerin [Source:HGNC Symbol;Acc:HGNC:3331]
369	ILMN_1750658	0.46	-0.38	0.61	HAX1	HCLS1 associated protein X-1 [Source:HGNC Symbol;Acc:HGNC:16915]
382	ILMN_1712035	0.45	-0.34	0.61	TMEM115	transmembrane protein 115 [Source:HGNC Symbol;Acc:HGNC:30055]
384	ILMN_1796244	0.45	-0.45	0.61	CD2BP2	CD2 cytoplasmic tail binding protein 2 [Source:HGNC Symbol;Acc:HGNC:1656]
393	ILMN_1651429	0.44	-0.36	0.61	SELENOM	selenoprotein M [Source:HGNC Symbol;Acc:HGNC:30397]
410	ILMN_1764764	0.43	-0.4	0.61	MUM1	melanoma associated antigen (mutated) 1 [Source:HGNC Symbol;Acc:HGNC:29641]
426	ILMN_2399036	0.42	-0.36	0.61	SELENON	selenoprotein N [Source:HGNC Symbol;Acc:HGNC:15999]
440	ILMN_1711368	0.42	-0.33	0.61	TRAPPC9	trafficking protein particle complex 9 [Source:HGNC Symbol;Acc:HGNC:30832]
442	ILMN_1810055	0.41	-0.52	0.61	FAM234A	family with sequence similarity 234 member A [Source:HGNC Symbol;Acc:HGNC:14163]
462	ILMN_1694730	0.4	-0.33	0.61	RNPEPL1	arginyl aminopeptidase like 1 [Source:HGNC Symbol;Acc:HGNC:10079]
477	ILMN_1736752	0.39	-0.36	0.61	COMTD1	catechol-O-methyltransferase domain containing 1 [Source:HGNC Symbol;Acc:HGNC:26309]
482	ILMN_1664168	0.39	-0.28	0.61	SLC25A11	solute carrier family 25 member 11 [Source:HGNC Symbol;Acc:HGNC:10981]
498	ILMN_1668369	0.37	-0.39	0.61	CDC37	cell division cycle 37 [Source:HGNC Symbol;Acc:HGNC:1735]
509	ILMN_1726516	0.36	-0.34	0.61	SCRIB	scribbled planar cell polarity protein [Source:HGNC Symbol;Acc:HGNC:30377]
520	ILMN_1663113	0.36	-0.32	0.61	TTLL12	tubulin tyrosine ligase like 12 [Source:HGNC Symbol;Acc:HGNC:28974]
554	ILMN_1684964	0.31	-0.29	0.61	ZNF212	zinc finger protein 212 [Source:HGNC Symbol;Acc:HGNC:13004]
555	ILMN_2066667	0.3	-0.32	0.61	RRP8	ribosomal RNA processing 8, methyltransferase, homolog (yeast) [Source:HGNC Symbol;Acc:HGNC:29030]
88	ILMN_3274666	0.64	-0.54	0.6		ribosomal protein S11 pseudogene 5 [Source:HGNC Symbol;Acc:HGNC:36312]
170	ILMN_1878029	0.58	-0.41	0.6	ZBTB20	zinc finger and BTB domain containing 20 [Source:HGNC Symbol;Acc:HGNC:13503]
191	ILMN_1777765	0.56	-0.53	0.6	C12orf10	chromosome 12 open reading frame 10 [Source:HGNC Symbol;Acc:HGNC:17590]
249	ILMN_2298511	0.51	-0.42	0.6
338	ILMN_1802646	0.47	-0.34	0.6	EPHB6	EPH receptor B6 [Source:HGNC Symbol;Acc:HGNC:3396]
344	ILMN_1669788	0.47	-0.41	0.6	NUDT14	nudix hydrolase 14 [Source:HGNC Symbol;Acc:HGNC:20141]
356	ILMN_1770963	0.46	-0.38	0.6	NAALADL1	N-acetylated alpha-linked acidic dipeptidase like 1 [Source:HGNC Symbol;Acc:HGNC:23536]
430	ILMN_1743582	0.42	-0.37	0.6	NUDT22	nudix hydrolase 22 [Source:HGNC Symbol;Acc:HGNC:28189]
443	ILMN_1732725	0.41	-0.34	0.6	PPP6R3	protein phosphatase 6 regulatory subunit 3 [Source:HGNC Symbol;Acc:HGNC:1173]
501	ILMN_1691131	0.37	-0.36	0.6	NAA38	N(alpha)-acetyltransferase 38, NatC auxiliary subunit [Source:HGNC Symbol;Acc:HGNC:28212]
55	ILMN_1670609	0.68	-0.53	0.59	ATOX1	antioxidant 1 copper chaperone [Source:HGNC Symbol;Acc:HGNC:798]
108	ILMN_1791211	0.62	-0.52	0.59	DOK2	docking protein 2 [Source:HGNC Symbol;Acc:HGNC:2991]
124	ILMN_1748034	0.61	-0.59	0.59	KLHDC4	kelch domain containing 4 [Source:HGNC Symbol;Acc:HGNC:25272]
140	ILMN_1665095	0.59	-0.5	0.59	NSMF	NMDA receptor synaptonuclear signaling and neuronal migration factor [Source:HGNC Symbol;Acc:HGNC:29843]
160	ILMN_1694731	0.58	-0.54	0.59	CLCN7	chloride voltage-gated channel 7 [Source:HGNC Symbol;Acc:HGNC:2025]
174	ILMN_1668984	0.57	-0.34	0.59	SPNS3	sphingolipid transporter 3 (putative) [Source:HGNC Symbol;Acc:HGNC:28433]
213	ILMN_1690610	0.54	-0.6	0.59	RALY	RALY heterogeneous nuclear ribonucleoprotein [Source:HGNC Symbol;Acc:HGNC:15921]
216	ILMN_1802706	0.54	-0.53	0.59
238	ILMN_1763852	0.52	-0.45	0.59	ACACB	acetyl-CoA carboxylase beta [Source:HGNC Symbol;Acc:HGNC:85]
315	ILMN_2318568	0.48	-0.35	0.59	HCFC1R1	host cell factor C1 regulator 1 [Source:HGNC Symbol;Acc:HGNC:21198]
321	ILMN_2310621	0.48	-0.43	0.59	ATP5J2	ATP synthase, H+ transporting, mitochondrial Fo complex subunit F2 [Source:HGNC Symbol;Acc:HGNC:848]
365	ILMN_1708077	0.46	-0.44	0.59	DAXX	death domain associated protein [Source:HGNC Symbol;Acc:HGNC:2681]
386	ILMN_1655225	0.44	-0.32	0.59	C19orf25	chromosome 19 open reading frame 25 [Source:HGNC Symbol;Acc:HGNC:26711]
396	ILMN_1699545	0.44	-0.48	0.59	PCSK7	proprotein convertase subtilisin/kexin type 7 [Source:HGNC Symbol;Acc:HGNC:8748]
437	ILMN_1730391	0.42	-0.4	0.59	MRPS18A	mitochondrial ribosomal protein S18A [Source:HGNC Symbol;Acc:HGNC:14515]
449	ILMN_1703573	0.41	-0.33	0.59	DNAJC17	DnaJ heat shock protein family (Hsp40) member C17 [Source:HGNC Symbol;Acc:HGNC:25556]
458	ILMN_1739441	0.4	-0.31	0.59	GANAB	glucosidase II alpha subunit [Source:HGNC Symbol;Acc:HGNC:4138]
465	ILMN_1733155	0.4	-0.37	0.59	GIT1	GIT ArfGAP 1 [Source:HGNC Symbol;Acc:HGNC:4272]
485	ILMN_1700419	0.38	-0.34	0.59	TMEM208	transmembrane protein 208 [Source:HGNC Symbol;Acc:HGNC:25015]
502	ILMN_1797828	0.37	-0.39	0.59	DDRGK1	DDRGK domain containing 1 [Source:HGNC Symbol;Acc:HGNC:16110]
512	ILMN_1689189	0.36	-0.32	0.59	ZBTB3	zinc finger and BTB domain containing 3 [Source:HGNC Symbol;Acc:HGNC:22918]
535	ILMN_1856609	0.34	-0.31	0.59
9	ILMN_1662587	0.92	-0.62	0.58
116	ILMN_1740742	0.62	-0.41	0.58
129	ILMN_1814971	0.61	-0.54	0.58	MC1R	melanocortin 1 receptor [Source:HGNC Symbol;Acc:HGNC:6929]
188	ILMN_1715214	0.56	-0.45	0.58	PTPN7	protein tyrosine phosphatase, non-receptor type 7 [Source:HGNC Symbol;Acc:HGNC:9659]
283	ILMN_1804498	0.5	-0.47	0.58	BRAT1	BRCA1 associated ATM activator 1 [Source:HGNC Symbol;Acc:HGNC:21701]
310	ILMN_1752967	0.48	-0.38	0.58
323	ILMN_1804656	0.48	-0.3	0.58	COX14	COX14, cytochrome c oxidase assembly factor [Source:HGNC Symbol;Acc:HGNC:28216]
363	ILMN_3209973	0.46	-0.36	0.58
405	ILMN_1770977	0.43	-0.38	0.58	TMEM134	transmembrane protein 134 [Source:HGNC Symbol;Acc:HGNC:26142]
416	ILMN_3268564	0.43	-0.41	0.58	C19orf60	chromosome 19 open reading frame 60 [Source:HGNC Symbol;Acc:HGNC:26098]
429	ILMN_2374383	0.42	-0.27	0.58	TSPAN17	tetraspanin 17 [Source:HGNC Symbol;Acc:HGNC:13594]
434	ILMN_1735415	0.42	-0.42	0.58	NUDT16L1	nudix hydrolase 16 like 1 [Source:HGNC Symbol;Acc:HGNC:28154]
483	ILMN_1768396	0.39	-0.44	0.58	AURKAIP1	aurora kinase A interacting protein 1 [Source:HGNC Symbol;Acc:HGNC:24114]
513	ILMN_1758674	0.36	-0.33	0.58	EMC6	ER membrane protein complex subunit 6 [Source:HGNC Symbol;Acc:HGNC:28430]
540	ILMN_1735474	0.34	-0.27	0.58	R3HCC1	R3H domain and coiled-coil containing 1 [Source:HGNC Symbol;Acc:HGNC:27329]
546	ILMN_1668090	0.32	-0.34	0.58	STK25	serine/threonine kinase 25 [Source:HGNC Symbol;Acc:HGNC:11404]
556	ILMN_1815043	0.28	-0.32	0.58	MRPS2	mitochondrial ribosomal protein S2 [Source:HGNC Symbol;Acc:HGNC:14495]
57	ILMN_1808395	0.68	-0.68	0.57
90	ILMN_1804327	0.64	-0.6	0.57	NAP1L4	nucleosome assembly protein 1 like 4 [Source:HGNC Symbol;Acc:HGNC:7640]
95	ILMN_1654545	0.63	-0.53	0.57	CPSF1	cleavage and polyadenylation specific factor 1 [Source:HGNC Symbol;Acc:HGNC:2324]
102	ILMN_1663195	0.62	-0.46	0.57	MCM7	minichromosome maintenance complex component 7 [Source:HGNC Symbol;Acc:HGNC:6950]
231	ILMN_1795400	0.53	-0.55	0.57	TBCD	tubulin folding cofactor D [Source:HGNC Symbol;Acc:HGNC:11581]
291	ILMN_1754738	0.49	-0.46	0.57	AP1M1	adaptor related protein complex 1 mu 1 subunit [Source:HGNC Symbol;Acc:HGNC:13667]
295	ILMN_2048793	0.49	-0.52	0.57	CIAO1	cytosolic iron-sulfur assembly component 1 [Source:HGNC Symbol;Acc:HGNC:14280]
322	ILMN_2341467	0.48	-0.41	0.57	PARL	presenilin associated rhomboid like [Source:HGNC Symbol;Acc:HGNC:18253]
347	ILMN_2307883	0.47	-0.46	0.57	ATP5J2	ATP synthase, H+ transporting, mitochondrial Fo complex subunit F2 [Source:HGNC Symbol;Acc:HGNC:848]
348	ILMN_1669094	0.47	-0.34	0.57	ZNF672	zinc finger protein 672 [Source:HGNC Symbol;Acc:HGNC:26179]
370	ILMN_1761764	0.46	-0.35	0.57
387	ILMN_1670456	0.44	-0.46	0.57	RBM42	RNA binding motif protein 42 [Source:HGNC Symbol;Acc:HGNC:28117]
404	ILMN_1659462	0.44	-0.44	0.57	DUSP23	dual specificity phosphatase 23 [Source:HGNC Symbol;Acc:HGNC:21480]
423	ILMN_1694780	0.43	-0.33	0.57	GCHFR	GTP cyclohydrolase I feedback regulator [Source:HGNC Symbol;Acc:HGNC:4194]
438	ILMN_1656066	0.42	-0.39	0.57	TNPO2	transportin 2 [Source:HGNC Symbol;Acc:HGNC:19998]
466	ILMN_1709114	0.4	-0.35	0.57	TAB1	TGF-beta activated kinase 1 (MAP3K7) binding protein 1 [Source:HGNC Symbol;Acc:HGNC:18157]
518	ILMN_2318811	0.36	-0.39	0.57	RANBP3	RAN binding protein 3 [Source:HGNC Symbol;Acc:HGNC:9850]
552	ILMN_1728498	0.31	-0.3	0.57	PCBP4	poly(rC) binding protein 4 [Source:HGNC Symbol;Acc:HGNC:8652]
553	ILMN_1743663	0.31	-0.24	0.57
40	ILMN_1773868	0.73	-0.57	0.56	ZRSR2	zinc finger CCCH-type, RNA binding motif and serine/arginine rich 2 [Source:HGNC Symbol;Acc:HGNC:23019]
137	ILMN_1811328	0.6	-0.45	0.56	DPP7	dipeptidyl peptidase 7 [Source:HGNC Symbol;Acc:HGNC:14892]
194	ILMN_1801118	0.55	-0.43	0.56	SNRNP25	small nuclear ribonucleoprotein U11/U12 subunit 25 [Source:HGNC Symbol;Acc:HGNC:14161]
198	ILMN_1737585	0.55	-0.46	0.56	VARS2	valyl-tRNA synthetase 2, mitochondrial [Source:HGNC Symbol;Acc:HGNC:21642]
274	ILMN_3251733	0.5	-0.51	0.56	C19orf43	chromosome 19 open reading frame 43 [Source:HGNC Symbol;Acc:HGNC:28424]
279	ILMN_1684446	0.5	-0.35	0.56	SPAG7	sperm associated antigen 7 [Source:HGNC Symbol;Acc:HGNC:11216]
290	ILMN_1700690	0.49	-0.41	0.56	VAT1	vesicle amine transport 1 [Source:HGNC Symbol;Acc:HGNC:16919]
303	ILMN_1811555	0.49	-0.35	0.56	SWI5	SWI5 homologous recombination repair protein [Source:HGNC Symbol;Acc:HGNC:31412]
456	ILMN_1732810	0.4	-0.48	0.56	SNX17	sorting nexin 17 [Source:HGNC Symbol;Acc:HGNC:14979]
459	ILMN_3287266	0.4	-0.37	0.56
488	ILMN_1693290	0.38	-0.38	0.56	METTL16	methyltransferase like 16 [Source:HGNC Symbol;Acc:HGNC:28484]
489	ILMN_2326997	0.38	-0.43	0.56	DHPS	deoxyhypusine synthase [Source:HGNC Symbol;Acc:HGNC:2869]
490	ILMN_1690682	0.38	-0.46	0.56	B3GALT4	beta-1,3-galactosyltransferase 4 [Source:HGNC Symbol;Acc:HGNC:919]
493	ILMN_1763264	0.38	-0.34	0.56	MRPL2	mitochondrial ribosomal protein L2 [Source:HGNC Symbol;Acc:HGNC:14056]
499	ILMN_1779399	0.37	-0.36	0.56	SNRPA	small nuclear ribonucleoprotein polypeptide A [Source:HGNC Symbol;Acc:HGNC:11151]
500	ILMN_2233099	0.37	-0.35	0.56	SSRP1	structure specific recognition protein 1 [Source:HGNC Symbol;Acc:HGNC:11327]
38	ILMN_1741459	0.73	-0.64	0.55	CDK10	cyclin dependent kinase 10 [Source:HGNC Symbol;Acc:HGNC:1770]
51	ILMN_2360784	0.69	-0.56	0.55	RRBP1	ribosome binding protein 1 [Source:HGNC Symbol;Acc:HGNC:10448]
197	ILMN_1775074	0.55	-0.55	0.55
223	ILMN_2157421	0.53	-0.52	0.55
240	ILMN_2185884	0.52	-0.56	0.55	DHRS4	dehydrogenase/reductase 4 [Source:HGNC Symbol;Acc:HGNC:16985]
300	ILMN_1778078	0.49	-0.39	0.55	VPS16	VPS16, CORVET/HOPS core subunit [Source:HGNC Symbol;Acc:HGNC:14584]
305	ILMN_2234970	0.49	-0.39	0.55	SLC39A3	solute carrier family 39 member 3 [Source:HGNC Symbol;Acc:HGNC:17128]
332	ILMN_1761242	0.47	-0.47	0.55	COMMD1	copper metabolism domain containing 1 [Source:HGNC Symbol;Acc:HGNC:23024]
343	ILMN_3238137	0.47	-0.44	0.55
353	ILMN_1751963	0.46	-0.39	0.55	ZCWPW1	zinc finger CW-type and PWWP domain containing 1 [Source:HGNC Symbol;Acc:HGNC:23486]
534	ILMN_1778478	0.34	-0.28	0.55	CCDC28B	coiled-coil domain containing 28B [Source:HGNC Symbol;Acc:HGNC:28163]
537	ILMN_1795286	0.34	-0.35	0.55	C6orf47	chromosome 6 open reading frame 47 [Source:HGNC Symbol;Acc:HGNC:19076]
23	ILMN_3305475	0.79	-0.48	0.54		triosephosphate isomerase 1 pseudogene 1 [Source:HGNC Symbol;Acc:HGNC:35449]
72	ILMN_2134224	0.66	-0.57	0.54	ATP13A1	ATPase 13A1 [Source:HGNC Symbol;Acc:HGNC:24215]
75	ILMN_1712400	0.65	-0.65	0.54	SERPINB6	serpin family B member 6 [Source:HGNC Symbol;Acc:HGNC:8950]
87	ILMN_1715636	0.64	-0.58	0.54	EIF3B	eukaryotic translation initiation factor 3 subunit B [Source:HGNC Symbol;Acc:HGNC:3280]
99	ILMN_1666192	0.63	-0.6	0.54	DCTN5	dynactin subunit 5 [Source:HGNC Symbol;Acc:HGNC:24594]
237	ILMN_1691930	0.52	-0.55	0.54	CBX6	chromobox 6 [Source:HGNC Symbol;Acc:HGNC:1556]
294	ILMN_1804955	0.49	-0.35	0.54	CTSF	cathepsin F [Source:HGNC Symbol;Acc:HGNC:2531]
427	ILMN_1657332	0.42	-0.28	0.54	CCDC85B	coiled-coil domain containing 85B [Source:HGNC Symbol;Acc:HGNC:24926]
428	ILMN_1791106	0.42	-0.32	0.54	HEATR6	HEAT repeat containing 6 [Source:HGNC Symbol;Acc:HGNC:24076]
508	ILMN_1721337	0.37	-0.27	0.54	MRPS18B	mitochondrial ribosomal protein S18B [Source:HGNC Symbol;Acc:HGNC:14516]
549	ILMN_1765606	0.32	-0.32	0.54	YAF2	YY1 associated factor 2 [Source:HGNC Symbol;Acc:HGNC:17363]
112	ILMN_1652754	0.62	-0.7	0.53	ZNF428	zinc finger protein 428 [Source:HGNC Symbol;Acc:HGNC:20804]
130	ILMN_1675684	0.61	-0.52	0.53	APOBEC3C	apolipoprotein B mRNA editing enzyme catalytic subunit 3C [Source:HGNC Symbol;Acc:HGNC:17353]
262	ILMN_1760890	0.51	-0.52	0.53	SELENON	selenoprotein N [Source:HGNC Symbol;Acc:HGNC:15999]
334	ILMN_1703246	0.47	-0.54	0.53	SBF1	SET binding factor 1 [Source:HGNC Symbol;Acc:HGNC:10542]
372	ILMN_1713450	0.46	-0.35	0.53
433	ILMN_3241524	0.42	-0.36	0.53	TAPBP	TAP binding protein [Source:HGNC Symbol;Acc:HGNC:11566]
452	ILMN_1689786	0.41	-0.32	0.53
523	ILMN_1666449	0.35	-0.3	0.53	FAM134C	family with sequence similarity 134 member C [Source:HGNC Symbol;Acc:HGNC:27258]
548	ILMN_3237579	0.32	-0.3	0.53	ZNF845	zinc finger protein 845 [Source:HGNC Symbol;Acc:HGNC:25112]
39	ILMN_1673305	0.73	-0.67	0.52	RHOC	ras homolog family member C [Source:HGNC Symbol;Acc:HGNC:669]
215	ILMN_1668822	0.54	-0.4	0.52	BATF	basic leucine zipper ATF-like transcription factor [Source:HGNC Symbol;Acc:HGNC:958]
224	ILMN_1676759	0.53	-0.42	0.52	DDX27	DEAD-box helicase 27 [Source:HGNC Symbol;Acc:HGNC:15837]
255	ILMN_1665219	0.51	-0.41	0.52	LTBP4	latent transforming growth factor beta binding protein 4 [Source:HGNC Symbol;Acc:HGNC:6717]
293	ILMN_1674874	0.49	-0.49	0.52	MFSD10	major facilitator superfamily domain containing 10 [Source:HGNC Symbol;Acc:HGNC:16894]
317	ILMN_1753190	0.48	-0.35	0.52	ERCC6L2	ERCC excision repair 6 like 2 [Source:HGNC Symbol;Acc:HGNC:26922]
380	ILMN_1773119	0.45	-0.31	0.52	CCNF	cyclin F [Source:HGNC Symbol;Acc:HGNC:1591]
391	ILMN_1732171	0.44	-0.44	0.52	RSPH10B	radial spoke head 10 homolog B [Source:HGNC Symbol;Acc:HGNC:27362]
397	ILMN_1718334	0.44	-0.42	0.52	ITPA	inosine triphosphatase [Source:HGNC Symbol;Acc:HGNC:6176]
402	ILMN_1720865	0.44	-0.47	0.52	OSBPL7	oxysterol binding protein like 7 [Source:HGNC Symbol;Acc:HGNC:16387]
431	ILMN_1690371	0.42	-0.36	0.52	MRPL11	mitochondrial ribosomal protein L11 [Source:HGNC Symbol;Acc:HGNC:14042]
468	ILMN_1815012	0.4	-0.36	0.52	EXOC7	exocyst complex component 7 [Source:HGNC Symbol;Acc:HGNC:23214]
503	ILMN_2414014	0.37	-0.44	0.52	RBM10	RNA binding motif protein 10 [Source:HGNC Symbol;Acc:HGNC:9896]
530	ILMN_3289745	0.35	-0.29	0.52
533	ILMN_2296843	0.34	-0.32	0.52	GCDH	glutaryl-CoA dehydrogenase [Source:HGNC Symbol;Acc:HGNC:4189]
65	ILMN_1691539	0.66	-0.63	0.51
119	ILMN_1748707	0.61	-0.5	0.51	CRELD2	cysteine rich with EGF like domains 2 [Source:HGNC Symbol;Acc:HGNC:28150]
206	ILMN_1777811	0.55	-0.38	0.51	URGCP	upregulator of cell proliferation [Source:HGNC Symbol;Acc:HGNC:30890]
302	ILMN_2415162	0.49	-0.37	0.51	SEPT1	septin 1 [Source:HGNC Symbol;Acc:HGNC:2879]
354	ILMN_1754400	0.46	-0.35	0.51
367	ILMN_1724609	0.46	-0.35	0.51	SLC2A8	solute carrier family 2 member 8 [Source:HGNC Symbol;Acc:HGNC:13812]
390	ILMN_1656628	0.44	-0.42	0.51	WDR4	WD repeat domain 4 [Source:HGNC Symbol;Acc:HGNC:12756]
532	ILMN_1680104	0.35	-0.34	0.51	SLC35C1	solute carrier family 35 member C1 [Source:HGNC Symbol;Acc:HGNC:20197]
10	ILMN_2112049	0.92	-0.7	0.5	CARD9	caspase recruitment domain family member 9 [Source:HGNC Symbol;Acc:HGNC:16391]
14	ILMN_1656920	0.85	-1.08	0.5
21	ILMN_1752199	0.8	-0.68	0.5	LHPP	phospholysine phosphohistidine inorganic pyrophosphate phosphatase [Source:HGNC Symbol;Acc:HGNC:30042]
230	ILMN_2363668	0.53	-0.46	0.5	YIF1B	Yip1 interacting factor homolog B, membrane trafficking protein [Source:HGNC Symbol;Acc:HGNC:30511]
248	ILMN_2278729	0.52	-0.46	0.5	EIF3B	eukaryotic translation initiation factor 3 subunit B [Source:HGNC Symbol;Acc:HGNC:3280]
318	ILMN_2133638	0.48	-0.5	0.5	CTDNEP1	CTD nuclear envelope phosphatase 1 [Source:HGNC Symbol;Acc:HGNC:19085]
328	ILMN_1750003	0.48	-0.28	0.5	CD200R1	CD200 receptor 1 [Source:HGNC Symbol;Acc:HGNC:24235]
472	ILMN_1762678	0.4	-0.33	0.5	NMT1	N-myristoyltransferase 1 [Source:HGNC Symbol;Acc:HGNC:7857]
12	ILMN_1782543	0.89	-0.74	0.49	EEF1D	eukaryotic translation elongation factor 1 delta [Source:HGNC Symbol;Acc:HGNC:3211]
29	ILMN_2199389	0.75	-0.66	0.49	VIPR1	vasoactive intestinal peptide receptor 1 [Source:HGNC Symbol;Acc:HGNC:12694]
251	ILMN_1658486	0.51	-0.58	0.49
253	ILMN_1754121	0.51	-0.51	0.49	CSK	c-src tyrosine kinase [Source:HGNC Symbol;Acc:HGNC:2444]
454	ILMN_2371147	0.41	-0.44	0.49	BCL7C	BCL tumor suppressor 7C [Source:HGNC Symbol;Acc:HGNC:1006]
11	ILMN_1723480	0.92	-0.72	0.48	BST2	bone marrow stromal cell antigen 2 [Source:HGNC Symbol;Acc:HGNC:1119]
47	ILMN_1656292	0.7	-0.9	0.48		ribosomal protein L21 pseudogene 131 [Source:HGNC Symbol;Acc:HGNC:36428]
457	ILMN_1752226	0.4	-0.38	0.48	P2RY11	purinergic receptor P2Y11 [Source:HGNC Symbol;Acc:HGNC:8540]
63	ILMN_1681016	0.67	-0.6	0.47
71	ILMN_1706959	0.66	-0.51	0.47	TIMM22	translocase of inner mitochondrial membrane 22 [Source:HGNC Symbol;Acc:HGNC:17317]
153	ILMN_1807372	0.59	-0.58	0.47		SPECC1L-ADORA2A readthrough (NMD candidate) [Source:HGNC Symbol;Acc:HGNC:49185]
309	ILMN_1811648	0.48	-0.44	0.47	DCAKD	dephospho-CoA kinase domain containing [Source:HGNC Symbol;Acc:HGNC:26238]
479	ILMN_1726989	0.39	-0.31	0.47
100	ILMN_1661174	0.63	-0.76	0.46
144	ILMN_1778360	0.59	-0.63	0.46	PYGB	glycogen phosphorylase B [Source:HGNC Symbol;Acc:HGNC:9723]
395	ILMN_1742147	0.44	-0.42	0.46	UBL4A	ubiquitin like 4A [Source:HGNC Symbol;Acc:HGNC:12505]
69	ILMN_3238785	0.66	-0.58	0.45		small nucleolar RNA host gene 9 [Source:HGNC Symbol;Acc:HGNC:33102]
101	ILMN_1773964	0.63	-0.58	0.45	H1FX	H1 histone family member X [Source:HGNC Symbol;Acc:HGNC:4722]
292	ILMN_1689747	0.49	-0.47	0.45
306	ILMN_1671427	0.49	-0.39	0.45	FBXW4	F-box and WD repeat domain containing 4 [Source:HGNC Symbol;Acc:HGNC:10847]
278	ILMN_3182422	0.5	-0.44	0.44	FAAP20	Fanconi anemia core complex associated protein 20 [Source:HGNC Symbol;Acc:HGNC:26428]
8	ILMN_3259146	0.92	-0.7	0.43	BST2	bone marrow stromal cell antigen 2 [Source:HGNC Symbol;Acc:HGNC:1119]
52	ILMN_1656297	0.69	-0.43	0.43
64	ILMN_1811560	0.66	-0.51	0.43
109	ILMN_1740265	0.62	-0.42	0.43	ACOT7	acyl-CoA thioesterase 7 [Source:HGNC Symbol;Acc:HGNC:24157]
371	ILMN_1773763	0.46	-0.35	0.43	MTA2	metastasis associated 1 family member 2 [Source:HGNC Symbol;Acc:HGNC:7411]
7	ILMN_1688178	0.98	-1.06	0.42	RRP7A	ribosomal RNA processing 7 homolog A [Source:HGNC Symbol;Acc:HGNC:24286]
89	ILMN_2246882	0.64	-0.4	0.42	SP140	SP140 nuclear body protein [Source:HGNC Symbol;Acc:HGNC:17133]
158	ILMN_1715680	0.58	-0.43	0.41	NEIL2	nei like DNA glycosylase 2 [Source:HGNC Symbol;Acc:HGNC:18956]
257	ILMN_3213531	0.51	-0.62	0.41		ribosomal protein L21 pseudogene 119 [Source:HGNC Symbol;Acc:HGNC:35614]
24	ILMN_2112301	0.79	-0.55	0.39	DRAP1	DR1 associated protein 1 [Source:HGNC Symbol;Acc:HGNC:3019]
25	ILMN_1697363	0.77	-0.68	0.39	C20orf27	chromosome 20 open reading frame 27 [Source:HGNC Symbol;Acc:HGNC:15873]
304	ILMN_1718706	0.49	-0.42	0.39	ERAL1	Era like 12S mitochondrial rRNA chaperone 1 [Source:HGNC Symbol;Acc:HGNC:3424]
19	ILMN_1655990	0.81	-0.79	0.36	CDK5RAP2	CDK5 regulatory subunit associated protein 2 [Source:HGNC Symbol;Acc:HGNC:18672]
32	ILMN_1766264	0.75	-0.49	0.36	PI16	peptidase inhibitor 16 [Source:HGNC Symbol;Acc:HGNC:21245]
33	ILMN_2398865	0.74	-0.79	0.36	VPS13C	vacuolar protein sorting 13 homolog C [Source:HGNC Symbol;Acc:HGNC:23594]
107	ILMN_1699980	0.62	-0.63	0.36	TSPAN18	tetraspanin 18 [Source:HGNC Symbol;Acc:HGNC:20660]
16	ILMN_1674236	0.84	-0.91	0.35	HSPB1	heat shock protein family B (small) member 1 [Source:HGNC Symbol;Acc:HGNC:5246]
34	ILMN_1813028	0.74	-0.59	0.35	CBX5	chromobox 5 [Source:HGNC Symbol;Acc:HGNC:1555]
36	ILMN_1778347	0.74	-0.52	0.33	NUDT2	nudix hydrolase 2 [Source:HGNC Symbol;Acc:HGNC:8049]
3	ILMN_2193233	1.52	-0.67	0.32	MZB1	marginal zone B and B1 cell specific protein [Source:HGNC Symbol;Acc:HGNC:30125]
15	ILMN_2112256	0.85	-0.61	0.32	TNFRSF4	TNF receptor superfamily member 4 [Source:HGNC Symbol;Acc:HGNC:11918]
4	ILMN_2109416	1.44	-1.31	0.27	NAPSB	napsin B aspartic peptidase, pseudogene [Source:HGNC Symbol;Acc:HGNC:13396]
17	ILMN_1687247	0.83	-0.83	0.27	SPATA20	spermatogenesis associated 20 [Source:HGNC Symbol;Acc:HGNC:26125]
2	ILMN_2391861	1.67	-1.5	0.25	GSTM1	glutathione S-transferase mu 1 [Source:HGNC Symbol;Acc:HGNC:4632]
5	ILMN_1805377	1.13	-0.9	0.25
1	ILMN_2201580	1.9	-1.61	0.22
22	ILMN_1683279	0.79	-0.75	0.21	PEX6	peroxisomal biogenesis factor 6 [Source:HGNC Symbol;Acc:HGNC:8859]

## Sheet: F
Rank	ID	max.e	min.e	r	Symbol	Description
4	ILMN_3248833	2.2	-2.25	0.98		ribosomal protein S26 pseudogene 15 [Source:HGNC Symbol;Acc:HGNC:35680]
10	ILMN_3296994	2.07	-2.21	0.98
12	ILMN_1677697	2.01	-2.28	0.98		ribosomal protein S26 pseudogene 35 [Source:HGNC Symbol;Acc:HGNC:36229]
13	ILMN_3285153	1.94	-2.25	0.98
14	ILMN_3242288	1.92	-2.21	0.98
18	ILMN_3291511	1.39	-1.4	0.98		ribosomal protein S26 pseudogene 54 [Source:HGNC Symbol;Acc:HGNC:36868]
1	ILMN_1750636	2.47	-2.69	0.97		ribosomal protein S26 pseudogene 47 [Source:HGNC Symbol;Acc:HGNC:36368]
2	ILMN_2180866	2.33	-2.64	0.97		ribosomal protein S26 pseudogene 11 [Source:HGNC Symbol;Acc:HGNC:31817]
5	ILMN_2310703	2.2	-2.41	0.97
6	ILMN_3209193	2.15	-2.18	0.97
7	ILMN_1678522	2.13	-2.24	0.97
8	ILMN_2209027	2.12	-2.29	0.97
9	ILMN_1695585	2.09	-2.34	0.97
15	ILMN_3254492	1.92	-1.96	0.97		ribosomal protein S26 pseudogene 55 [Source:HGNC Symbol;Acc:HGNC:36500]
3	ILMN_1726647	2.23	-2.64	0.96		ribosomal protein S26 pseudogene 15 [Source:HGNC Symbol;Acc:HGNC:35680]
11	ILMN_3290019	2.01	-1.81	0.96		ribosomal protein S26 pseudogene 2 [Source:HGNC Symbol;Acc:HGNC:23662]
16	ILMN_3299955	1.62	-2.05	0.96		ribosomal protein S26 pseudogene 47 [Source:HGNC Symbol;Acc:HGNC:36368]
19	ILMN_1657950	1.29	-0.97	0.95
17	ILMN_1737991	1.42	-0.99	0.94		ribosomal protein S26 pseudogene 54 [Source:HGNC Symbol;Acc:HGNC:36868]
20	ILMN_3236675	1.29	-0.96	0.94		ribosomal protein S26 pseudogene 13 [Source:HGNC Symbol;Acc:HGNC:35784]
21	ILMN_3190596	1	-0.69	0.94		ribosomal protein S26 pseudogene 38 [Source:HGNC Symbol;Acc:HGNC:36406]
31	ILMN_3308808	0.71	-0.54	0.92	MIR130A	microRNA 130a [Source:HGNC Symbol;Acc:HGNC:31514]
39	ILMN_3262348	0.58	-0.52	0.84	IP6K2	inositol hexakisphosphate kinase 2 [Source:HGNC Symbol;Acc:HGNC:17313]
43	ILMN_3234081	0.31	-0.23	0.8	STX1B	syntaxin 1B [Source:HGNC Symbol;Acc:HGNC:18539]
44	ILMN_3235312	0.3	-0.22	0.76	MAFG-AS1	MAFG antisense RNA 1 (head to head) [Source:HGNC Symbol;Acc:HGNC:43649]
38	ILMN_3266944	0.58	-0.62	0.27		ribosomal protein S29 pseudogene 14 [Source:HGNC Symbol;Acc:HGNC:36471]
27	ILMN_1777286	0.75	-0.67	0.26		ribosomal protein L13 pseudogene 12 [Source:HGNC Symbol;Acc:HGNC:35701]
37	ILMN_3301052	0.58	-0.51	0.26
34	ILMN_3245517	0.62	-0.56	0.25		ribosomal protein S29 pseudogene 2 [Source:HGNC Symbol;Acc:HGNC:31083]
28	ILMN_3207738	0.73	-0.62	0.24		ribosomal protein S3a pseudogene 44 [Source:HGNC Symbol;Acc:HGNC:36761]
29	ILMN_3200539	0.72	-0.65	0.24
35	ILMN_3304003	0.61	-0.78	0.24
42	ILMN_1724295	0.55	-0.51	0.24
23	ILMN_1689725	0.9	-0.83	0.23	RPLP1	ribosomal protein lateral stalk subunit P1 [Source:HGNC Symbol;Acc:HGNC:10372]
24	ILMN_1679025	0.79	-0.7	0.23		ribosomal protein S3a pseudogene 25 [Source:HGNC Symbol;Acc:HGNC:36801]
36	ILMN_3182762	0.59	-0.47	0.23
41	ILMN_3283664	0.55	-0.49	0.23		ribosomal protein S29 pseudogene 10 [Source:HGNC Symbol;Acc:HGNC:37006]
25	ILMN_3211887	0.78	-0.78	0.22
26	ILMN_3271122	0.76	-0.86	0.22
30	ILMN_3236130	0.71	-0.58	0.22
32	ILMN_3290100	0.69	-0.81	0.22
33	ILMN_3279414	0.65	-0.74	0.21		eukaryotic translation elongation factor 1 alpha 1 pseudogene 11 [Source:HGNC Symbol;Acc:HGNC:3206]
40	ILMN_3214532	0.57	-0.74	0.21		ribosomal protein L21 pseudogene 28 [Source:HGNC Symbol;Acc:HGNC:36258]
22	ILMN_1679920	0.93	-1.15	0.11

## Sheet: G
Rank	ID	max.e	min.e	r	Symbol	Description
56	ILMN_1689652	0.47	-0.48	0.82	MRM3	mitochondrial rRNA methyltransferase 3 [Source:HGNC Symbol;Acc:HGNC:18485]
45	ILMN_1761479	0.5	-0.47	0.81	ZC3HC1	zinc finger C3HC-type containing 1 [Source:HGNC Symbol;Acc:HGNC:29913]
15	ILMN_1687921	0.56	-0.53	0.8	JMJD8	jumonji domain containing 8 [Source:HGNC Symbol;Acc:HGNC:14148]
68	ILMN_1812769	0.45	-0.49	0.79	UBXN1	UBX domain protein 1 [Source:HGNC Symbol;Acc:HGNC:18402]
53	ILMN_2064898	0.48	-0.49	0.78	COA3	cytochrome c oxidase assembly factor 3 [Source:HGNC Symbol;Acc:HGNC:24990]
82	ILMN_2066124	0.43	-0.48	0.78	AFG3L2	AFG3 like matrix AAA peptidase subunit 2 [Source:HGNC Symbol;Acc:HGNC:315]
138	ILMN_2098325	0.34	-0.38	0.78	C8orf33	chromosome 8 open reading frame 33 [Source:HGNC Symbol;Acc:HGNC:26104]
86	ILMN_1708906	0.42	-0.51	0.77	CNOT11	CCR4-NOT transcription complex subunit 11 [Source:HGNC Symbol;Acc:HGNC:25217]
94	ILMN_1813840	0.42	-0.45	0.77	KDM1A	lysine demethylase 1A [Source:HGNC Symbol;Acc:HGNC:29079]
126	ILMN_1793203	0.38	-0.39	0.77	MIEF1	mitochondrial elongation factor 1 [Source:HGNC Symbol;Acc:HGNC:25979]
9	ILMN_1687922	0.61	-0.45	0.76	RP9	retinitis pigmentosa 9 (autosomal dominant) [Source:HGNC Symbol;Acc:HGNC:10288]
39	ILMN_2365544	0.51	-0.5	0.76	NHP2	NHP2 ribonucleoprotein [Source:HGNC Symbol;Acc:HGNC:14377]
75	ILMN_1678037	0.44	-0.48	0.76	HIRIP3	HIRA interacting protein 3 [Source:HGNC Symbol;Acc:HGNC:4917]
99	ILMN_1748831	0.41	-0.44	0.76	PPP1R13B	protein phosphatase 1 regulatory subunit 13B [Source:HGNC Symbol;Acc:HGNC:14950]
144	ILMN_1688853	0.32	-0.39	0.76	SYNGAP1	synaptic Ras GTPase activating protein 1 [Source:HGNC Symbol;Acc:HGNC:11497]
26	ILMN_2055477	0.52	-0.44	0.75
38	ILMN_1677452	0.51	-0.52	0.75	REXO4	REX4 homolog, 3'-5' exonuclease [Source:HGNC Symbol;Acc:HGNC:12820]
54	ILMN_1772261	0.47	-0.47	0.75	GLG1	golgi glycoprotein 1 [Source:HGNC Symbol;Acc:HGNC:4316]
67	ILMN_1715607	0.45	-0.58	0.75	CHMP4A	charged multivesicular body protein 4A [Source:HGNC Symbol;Acc:HGNC:20274]
71	ILMN_1760049	0.44	-0.48	0.75	SERGEF	secretion regulating guanine nucleotide exchange factor [Source:HGNC Symbol;Acc:HGNC:17499]
122	ILMN_1655154	0.38	-0.48	0.75	PTBP1	polypyrimidine tract binding protein 1 [Source:HGNC Symbol;Acc:HGNC:9583]
124	ILMN_1726520	0.38	-0.38	0.75	TDP1	tyrosyl-DNA phosphodiesterase 1 [Source:HGNC Symbol;Acc:HGNC:18884]
33	ILMN_2320250	0.51	-0.54	0.74	NOL6	nucleolar protein 6 [Source:HGNC Symbol;Acc:HGNC:19910]
48	ILMN_1718672	0.48	-0.42	0.74	NHP2	NHP2 ribonucleoprotein [Source:HGNC Symbol;Acc:HGNC:14377]
78	ILMN_1667510	0.43	-0.4	0.74	C12orf65	chromosome 12 open reading frame 65 [Source:HGNC Symbol;Acc:HGNC:26784]
87	ILMN_1660426	0.42	-0.54	0.74	CPSF4	cleavage and polyadenylation specific factor 4 [Source:HGNC Symbol;Acc:HGNC:2327]
93	ILMN_2386818	0.42	-0.42	0.74	URGCP	upregulator of cell proliferation [Source:HGNC Symbol;Acc:HGNC:30890]
106	ILMN_1763568	0.4	-0.44	0.74	ZDHHC16	zinc finger DHHC-type containing 16 [Source:HGNC Symbol;Acc:HGNC:20714]
119	ILMN_1781479	0.39	-0.43	0.74	SUV39H1	suppressor of variegation 3-9 homolog 1 [Source:HGNC Symbol;Acc:HGNC:11479]
27	ILMN_2097421	0.52	-0.44	0.73	MRPL51	mitochondrial ribosomal protein L51 [Source:HGNC Symbol;Acc:HGNC:14044]
30	ILMN_1671374	0.52	-0.5	0.73	C19orf53	chromosome 19 open reading frame 53 [Source:HGNC Symbol;Acc:HGNC:24991]
92	ILMN_1721669	0.42	-0.48	0.73	IDH3B	isocitrate dehydrogenase 3 (NAD(+)) beta [Source:HGNC Symbol;Acc:HGNC:5385]
18	ILMN_2186597	0.54	-0.46	0.72	RPP21	ribonuclease P/MRP subunit p21 [Source:HGNC Symbol;Acc:HGNC:21300]
32	ILMN_1651828	0.51	-0.48	0.72	CCT3	chaperonin containing TCP1 subunit 3 [Source:HGNC Symbol;Acc:HGNC:1616]
37	ILMN_1763129	0.51	-0.44	0.72	DCTPP1	dCTP pyrophosphatase 1 [Source:HGNC Symbol;Acc:HGNC:28777]
104	ILMN_1770623	0.4	-0.4	0.72	FAM58A	family with sequence similarity 58 member A [Source:HGNC Symbol;Acc:HGNC:28434]
24	ILMN_1785179	0.52	-0.51	0.71	UBE2G2	ubiquitin conjugating enzyme E2 G2 [Source:HGNC Symbol;Acc:HGNC:12483]
61	ILMN_1718132	0.46	-0.44	0.71	ECHS1	enoyl-CoA hydratase, short chain 1 [Source:HGNC Symbol;Acc:HGNC:3151]
76	ILMN_1663132	0.44	-0.48	0.71	ADCK2	aarF domain containing kinase 2 [Source:HGNC Symbol;Acc:HGNC:19039]
81	ILMN_2316540	0.43	-0.52	0.71	MRPL11	mitochondrial ribosomal protein L11 [Source:HGNC Symbol;Acc:HGNC:14042]
83	ILMN_1796180	0.43	-0.41	0.71	CRY2	cryptochrome circadian clock 2 [Source:HGNC Symbol;Acc:HGNC:2385]
84	ILMN_2310589	0.43	-0.39	0.71	DIABLO	diablo IAP-binding mitochondrial protein [Source:HGNC Symbol;Acc:HGNC:21528]
127	ILMN_1774890	0.38	-0.37	0.71	LAS1L	LAS1 like, ribosome biogenesis factor [Source:HGNC Symbol;Acc:HGNC:25726]
5	ILMN_3243859	0.64	-0.57	0.7	NDUFB9	NADH:ubiquinone oxidoreductase subunit B9 [Source:HGNC Symbol;Acc:HGNC:7704]
34	ILMN_3238274	0.51	-0.56	0.7	BTBD2	BTB domain containing 2 [Source:HGNC Symbol;Acc:HGNC:15504]
65	ILMN_2194828	0.46	-0.47	0.7
91	ILMN_3239060	0.42	-0.36	0.7	KRBA1	KRAB-A domain containing 1 [Source:HGNC Symbol;Acc:HGNC:22228]
98	ILMN_1676026	0.41	-0.36	0.7	MRPS26	mitochondrial ribosomal protein S26 [Source:HGNC Symbol;Acc:HGNC:14045]
113	ILMN_1789338	0.4	-0.39	0.7	SORBS3	sorbin and SH3 domain containing 3 [Source:HGNC Symbol;Acc:HGNC:30907]
136	ILMN_1751378	0.35	-0.41	0.7	RARS	arginyl-tRNA synthetase [Source:HGNC Symbol;Acc:HGNC:9870]
137	ILMN_3235185	0.34	-0.35	0.7	SNRNP200	small nuclear ribonucleoprotein U5 subunit 200 [Source:HGNC Symbol;Acc:HGNC:30859]
142	ILMN_2135798	0.33	-0.37	0.7	NR2C2AP	nuclear receptor 2C2 associated protein [Source:HGNC Symbol;Acc:HGNC:30763]
23	ILMN_2347349	0.53	-0.49	0.69	CCNB1IP1	cyclin B1 interacting protein 1 [Source:HGNC Symbol;Acc:HGNC:19437]
120	ILMN_2343624	0.38	-0.48	0.69	METTL13	methyltransferase like 13 [Source:HGNC Symbol;Acc:HGNC:24248]
55	ILMN_1779185	0.47	-0.45	0.68	SPECC1L	sperm antigen with calponin homology and coiled-coil domains 1 like [Source:HGNC Symbol;Acc:HGNC:29022]
116	ILMN_1676745	0.39	-0.4	0.68	ZNF142	zinc finger protein 142 [Source:HGNC Symbol;Acc:HGNC:12927]
22	ILMN_1737298	0.53	-0.54	0.67	MAT2A	methionine adenosyltransferase 2A [Source:HGNC Symbol;Acc:HGNC:6904]
62	ILMN_1730940	0.46	-0.43	0.67	KLHDC3	kelch domain containing 3 [Source:HGNC Symbol;Acc:HGNC:20704]
69	ILMN_1737084	0.45	-0.51	0.67	TXLNA	taxilin alpha [Source:HGNC Symbol;Acc:HGNC:30685]
12	ILMN_1663002	0.58	-0.51	0.66	STOML2	stomatin like 2 [Source:HGNC Symbol;Acc:HGNC:14559]
41	ILMN_3238048	0.5	-0.52	0.66
49	ILMN_1684205	0.48	-0.68	0.66	CIB1	calcium and integrin binding 1 [Source:HGNC Symbol;Acc:HGNC:16920]
129	ILMN_1815039	0.37	-0.37	0.66	RRP36	ribosomal RNA processing 36 [Source:HGNC Symbol;Acc:HGNC:21374]
134	ILMN_1718129	0.35	-0.34	0.66	MAP2K5	mitogen-activated protein kinase kinase 5 [Source:HGNC Symbol;Acc:HGNC:6845]
10	ILMN_1677043	0.6	-0.7	0.65	AKR7A2	aldo-keto reductase family 7 member A2 [Source:HGNC Symbol;Acc:HGNC:389]
17	ILMN_2358202	0.55	-0.45	0.65	SRRT	serrate, RNA effector molecule [Source:HGNC Symbol;Acc:HGNC:24101]
21	ILMN_1798204	0.53	-0.42	0.65	IL21R	interleukin 21 receptor [Source:HGNC Symbol;Acc:HGNC:6006]
77	ILMN_2044832	0.43	-0.41	0.65	NOP56	NOP56 ribonucleoprotein [Source:HGNC Symbol;Acc:HGNC:15911]
89	ILMN_3226807	0.42	-0.44	0.65	NHP2	NHP2 ribonucleoprotein [Source:HGNC Symbol;Acc:HGNC:14377]
108	ILMN_1694686	0.4	-0.38	0.65	HMGXB3	HMG-box containing 3 [Source:HGNC Symbol;Acc:HGNC:28982]
60	ILMN_3200717	0.46	-0.41	0.64
63	ILMN_2087528	0.46	-0.47	0.64
88	ILMN_1797933	0.42	-0.35	0.64	MRPL17	mitochondrial ribosomal protein L17 [Source:HGNC Symbol;Acc:HGNC:14053]
95	ILMN_1746720	0.41	-0.46	0.64	TTC39C	tetratricopeptide repeat domain 39C [Source:HGNC Symbol;Acc:HGNC:26595]
130	ILMN_1684647	0.37	-0.4	0.64	ILKAP	ILK associated serine/threonine phosphatase [Source:HGNC Symbol;Acc:HGNC:15566]
139	ILMN_1770031	0.34	-0.34	0.64	ABHD10	abhydrolase domain containing 10 [Source:HGNC Symbol;Acc:HGNC:25656]
148	ILMN_2317348	0.3	-0.4	0.64	APTX	aprataxin [Source:HGNC Symbol;Acc:HGNC:15984]
149	ILMN_1809963	0.29	-0.35	0.64	RSAD1	radical S-adenosyl methionine domain containing 1 [Source:HGNC Symbol;Acc:HGNC:25634]
36	ILMN_1666471	0.51	-0.42	0.63	UQCRQ	ubiquinol-cytochrome c reductase complex III subunit VII [Source:HGNC Symbol;Acc:HGNC:29594]
42	ILMN_1776109	0.5	-0.39	0.63	ZNF622	zinc finger protein 622 [Source:HGNC Symbol;Acc:HGNC:30958]
110	ILMN_1739749	0.4	-0.44	0.63	B3GALT6	beta-1,3-galactosyltransferase 6 [Source:HGNC Symbol;Acc:HGNC:17978]
115	ILMN_1750052	0.39	-0.39	0.63
132	ILMN_2225709	0.36	-0.41	0.63	PTCD1	pentatricopeptide repeat domain 1 [Source:HGNC Symbol;Acc:HGNC:22198]
28	ILMN_1700604	0.52	-0.51	0.62	RBM14	RNA binding motif protein 14 [Source:HGNC Symbol;Acc:HGNC:14219]
46	ILMN_1804610	0.49	-0.47	0.62	NFX1	nuclear transcription factor, X-box binding 1 [Source:HGNC Symbol;Acc:HGNC:7803]
47	ILMN_1671217	0.49	-0.58	0.62
66	ILMN_1769634	0.45	-0.38	0.62	CENPX	centromere protein X [Source:HGNC Symbol;Acc:HGNC:11422]
96	ILMN_1734138	0.41	-0.38	0.62	TATDN2	TatD DNase domain containing 2 [Source:HGNC Symbol;Acc:HGNC:28988]
131	ILMN_1813389	0.37	-0.34	0.62	MRPS7	mitochondrial ribosomal protein S7 [Source:HGNC Symbol;Acc:HGNC:14499]
141	ILMN_1790136	0.33	-0.36	0.62	MRGBP	MRG domain binding protein [Source:HGNC Symbol;Acc:HGNC:15866]
147	ILMN_1728626	0.31	-0.39	0.62	WDR5	WD repeat domain 5 [Source:HGNC Symbol;Acc:HGNC:12757]
50	ILMN_1797181	0.48	-0.45	0.61
101	ILMN_1713993	0.41	-0.36	0.61	UBAC2	UBA domain containing 2 [Source:HGNC Symbol;Acc:HGNC:20486]
107	ILMN_1705407	0.4	-0.4	0.61		NOP56 ribonucleoprotein pseudogene 1 [Source:HGNC Symbol;Acc:HGNC:13962]
117	ILMN_3250585	0.39	-0.38	0.61	HMGXB3	HMG-box containing 3 [Source:HGNC Symbol;Acc:HGNC:28982]
74	ILMN_1709948	0.44	-0.38	0.6
118	ILMN_1725079	0.39	-0.36	0.6	TSPAN31	tetraspanin 31 [Source:HGNC Symbol;Acc:HGNC:10539]
35	ILMN_1733511	0.51	-0.48	0.59	GOLGA3	golgin A3 [Source:HGNC Symbol;Acc:HGNC:4426]
73	ILMN_1678808	0.44	-0.36	0.59	ATG14	autophagy related 14 [Source:HGNC Symbol;Acc:HGNC:19962]
85	ILMN_1790741	0.43	-0.44	0.59	RNF126	ring finger protein 126 [Source:HGNC Symbol;Acc:HGNC:21151]
140	ILMN_1803647	0.33	-0.4	0.59	FAM162A	family with sequence similarity 162 member A [Source:HGNC Symbol;Acc:HGNC:17865]
29	ILMN_1662130	0.52	-0.51	0.58	POM121	POM121 transmembrane nucleoporin [Source:HGNC Symbol;Acc:HGNC:19702]
72	ILMN_1731354	0.44	-0.4	0.58	PARL	presenilin associated rhomboid like [Source:HGNC Symbol;Acc:HGNC:18253]
121	ILMN_2216918	0.38	-0.43	0.58	SHPK	sedoheptulokinase [Source:HGNC Symbol;Acc:HGNC:1492]
135	ILMN_3291413	0.35	-0.36	0.58		ribosomal protein L15 pseudogene 20 [Source:HGNC Symbol;Acc:HGNC:36130]
150	ILMN_3237907	0.28	-0.3	0.58
20	ILMN_3235808	0.53	-0.47	0.57	POM121C	POM121 transmembrane nucleoporin C [Source:HGNC Symbol;Acc:HGNC:34005]
100	ILMN_1800390	0.41	-0.38	0.57	ZNF511	zinc finger protein 511 [Source:HGNC Symbol;Acc:HGNC:28445]
123	ILMN_1784717	0.38	-0.48	0.57
143	ILMN_1756767	0.32	-0.34	0.57	EIF5B	eukaryotic translation initiation factor 5B [Source:HGNC Symbol;Acc:HGNC:30793]
6	ILMN_1682567	0.64	-0.47	0.56	CCDC106	coiled-coil domain containing 106 [Source:HGNC Symbol;Acc:HGNC:30181]
145	ILMN_1684258	0.32	-0.44	0.56		ribosomal protein S28 pseudogene 7 [Source:HGNC Symbol;Acc:HGNC:35787]
11	ILMN_3207020	0.59	-0.68	0.55
52	ILMN_1778032	0.48	-0.45	0.55	SURF6	surfeit 6 [Source:HGNC Symbol;Acc:HGNC:11478]
97	ILMN_1703718	0.41	-0.4	0.55
109	ILMN_1654690	0.4	-0.46	0.55	CECR5	haloacid dehalogenase like hydrolase domain containing 5 [Source:HGNC Symbol;Acc:HGNC:1843]
111	ILMN_1721921	0.4	-0.36	0.55	BLMH	bleomycin hydrolase [Source:HGNC Symbol;Acc:HGNC:1059]
112	ILMN_2347888	0.4	-0.4	0.55	LARP4	La ribonucleoprotein domain family member 4 [Source:HGNC Symbol;Acc:HGNC:24320]
8	ILMN_1690982	0.62	-0.65	0.54	DDT	D-dopachrome tautomerase [Source:HGNC Symbol;Acc:HGNC:2732]
64	ILMN_2388975	0.46	-0.56	0.54	CERK	ceramide kinase [Source:HGNC Symbol;Acc:HGNC:19256]
146	ILMN_1774083	0.31	-0.35	0.54	TRIAP1	TP53 regulated inhibitor of apoptosis 1 [Source:HGNC Symbol;Acc:HGNC:26937]
79	ILMN_1702265	0.43	-0.57	0.53	HDHD2	haloacid dehalogenase like hydrolase domain containing 2 [Source:HGNC Symbol;Acc:HGNC:25364]
90	ILMN_1795822	0.42	-0.39	0.53
114	ILMN_2103720	0.4	-0.4	0.53	MRPL15	mitochondrial ribosomal protein L15 [Source:HGNC Symbol;Acc:HGNC:14054]
16	ILMN_2395043	0.56	-0.48	0.52	HSPA4	heat shock protein family A (Hsp70) member 4 [Source:HGNC Symbol;Acc:HGNC:5237]
57	ILMN_1651987	0.47	-0.4	0.52	CCDC167	coiled-coil domain containing 167 [Source:HGNC Symbol;Acc:HGNC:21239]
103	ILMN_1782045	0.4	-0.38	0.52	FKBP4	FK506 binding protein 4 [Source:HGNC Symbol;Acc:HGNC:3720]
105	ILMN_1694530	0.4	-0.38	0.52	DDA1	DET1 and DDB1 associated 1 [Source:HGNC Symbol;Acc:HGNC:28360]
133	ILMN_1773865	0.36	-0.36	0.52	HSPA5	heat shock protein family A (Hsp70) member 5 [Source:HGNC Symbol;Acc:HGNC:5238]
14	ILMN_2309848	0.57	-0.74	0.51	FXYD5	FXYD domain containing ion transport regulator 5 [Source:HGNC Symbol;Acc:HGNC:4029]
40	ILMN_1814282	0.51	-0.42	0.51	AEN	apoptosis enhancing nuclease [Source:HGNC Symbol;Acc:HGNC:25722]
44	ILMN_1734696	0.5	-0.5	0.51
58	ILMN_1711227	0.46	-0.47	0.51	GMDS	GDP-mannose 4,6-dehydratase [Source:HGNC Symbol;Acc:HGNC:4369]
80	ILMN_1746485	0.43	-0.52	0.51
59	ILMN_1714623	0.46	-0.49	0.49	TOMM22	translocase of outer mitochondrial membrane 22 [Source:HGNC Symbol;Acc:HGNC:18002]
43	ILMN_1726842	0.5	-0.47	0.48	TYW3	tRNA-yW synthesizing protein 3 homolog [Source:HGNC Symbol;Acc:HGNC:24757]
51	ILMN_2053546	0.48	-0.65	0.48		family with sequence similarity 153 member C [Source:HGNC Symbol;Acc:HGNC:33936]
70	ILMN_3246097	0.44	-0.34	0.48		ribosomal protein L36a pseudogene 39 [Source:HGNC Symbol;Acc:HGNC:36074]
1	ILMN_1718766	0.82	-0.83	0.47	MT1F	metallothionein 1F [Source:HGNC Symbol;Acc:HGNC:7398]
25	ILMN_1784641	0.52	-0.61	0.47
31	ILMN_1672128	0.52	-0.52	0.47	ATF4	activating transcription factor 4 [Source:HGNC Symbol;Acc:HGNC:786]
125	ILMN_1786388	0.38	-0.38	0.47	RNF113A	ring finger protein 113A [Source:HGNC Symbol;Acc:HGNC:12974]
128	ILMN_1670561	0.37	-0.36	0.47	TCEAL8	transcription elongation factor A like 8 [Source:HGNC Symbol;Acc:HGNC:28683]
4	ILMN_2397954	0.65	-0.51	0.46	PARP3	poly(ADP-ribose) polymerase family member 3 [Source:HGNC Symbol;Acc:HGNC:273]
19	ILMN_1721128	0.54	-0.48	0.44	TOMM34	translocase of outer mitochondrial membrane 34 [Source:HGNC Symbol;Acc:HGNC:15746]
2	ILMN_3230435	0.75	-0.69	0.41	VOPP1	vesicular, overexpressed in cancer, prosurvival protein 1 [Source:HGNC Symbol;Acc:HGNC:34518]
13	ILMN_1744835	0.58	-0.52	0.41
102	ILMN_1805646	0.41	-0.56	0.41	SS18	SS18, nBAF chromatin remodeling complex subunit [Source:HGNC Symbol;Acc:HGNC:11340]
7	ILMN_1812666	0.62	-0.71	0.36	DNAJC15	DnaJ heat shock protein family (Hsp40) member C15 [Source:HGNC Symbol;Acc:HGNC:20325]
3	ILMN_2249018	0.68	-0.5	0.33	LRRC26	leucine rich repeat containing 26 [Source:HGNC Symbol;Acc:HGNC:31409]

## Sheet: H
Rank	ID	max.e	min.e	r	Symbol	Description
32	ILMN_1779324	1.18	-1.3	0.93	GZMA	granzyme A [Source:HGNC Symbol;Acc:HGNC:4708]
36	ILMN_1660732	1.16	-1.05	0.91	PPP2R2B	protein phosphatase 2 regulatory subunit Bbeta [Source:HGNC Symbol;Acc:HGNC:9305]
30	ILMN_1682993	1.22	-1.55	0.9	NKG7	natural killer cell granule protein 7 [Source:HGNC Symbol;Acc:HGNC:7830]
14	ILMN_2384122	1.53	-1.65	0.89	ADGRG1	adhesion G protein-coupled receptor G1 [Source:HGNC Symbol;Acc:HGNC:4512]
16	ILMN_2352097	1.45	-1.7	0.89	ADGRG1	adhesion G protein-coupled receptor G1 [Source:HGNC Symbol;Acc:HGNC:4512]
35	ILMN_1784287	1.17	-1.1	0.89	TGFBR3	transforming growth factor beta receptor 3 [Source:HGNC Symbol;Acc:HGNC:11774]
66	ILMN_1788538	0.94	-0.94	0.88	NCALD	neurocalcin delta [Source:HGNC Symbol;Acc:HGNC:7655]
19	ILMN_1740633	1.37	-1.55	0.87	PRF1	perforin 1 [Source:HGNC Symbol;Acc:HGNC:9360]
53	ILMN_2258816	1.01	-1.04	0.87
59	ILMN_1659158	0.98	-0.98	0.87
76	ILMN_2343097	0.89	-0.81	0.87	NCALD	neurocalcin delta [Source:HGNC Symbol;Acc:HGNC:7655]
13	ILMN_1761945	1.56	-1.84	0.86	FGFBP2	fibroblast growth factor binding protein 2 [Source:HGNC Symbol;Acc:HGNC:29451]
77	ILMN_1787461	0.88	-0.99	0.86	RUNX3	runt related transcription factor 3 [Source:HGNC Symbol;Acc:HGNC:10473]
96	ILMN_1793549	0.79	-0.75	0.86	PTPN4	protein tyrosine phosphatase, non-receptor type 4 [Source:HGNC Symbol;Acc:HGNC:9656]
28	ILMN_2316236	1.24	-1.26	0.85	HOPX	HOP homeobox [Source:HGNC Symbol;Acc:HGNC:24961]
41	ILMN_1799134	1.1	-0.95	0.85	KLRD1	killer cell lectin like receptor D1 [Source:HGNC Symbol;Acc:HGNC:6378]
70	ILMN_1708041	0.92	-0.8	0.85	PLEKHF1	pleckstrin homology and FYVE domain containing 1 [Source:HGNC Symbol;Acc:HGNC:20764]
34	ILMN_2073184	1.17	-1.01	0.84	S1PR5	sphingosine-1-phosphate receptor 5 [Source:HGNC Symbol;Acc:HGNC:14299]
48	ILMN_1797988	1.05	-0.78	0.84	KLRD1	killer cell lectin like receptor D1 [Source:HGNC Symbol;Acc:HGNC:6378]
56	ILMN_2319000	1.01	-1.05	0.82	MATK	megakaryocyte-associated tyrosine kinase [Source:HGNC Symbol;Acc:HGNC:6906]
94	ILMN_1697491	0.79	-0.68	0.82	PRR5L	proline rich 5 like [Source:HGNC Symbol;Acc:HGNC:25878]
39	ILMN_2098126	1.11	-1.13	0.81	CCL5	C-C motif chemokine ligand 5 [Source:HGNC Symbol;Acc:HGNC:10632]
74	ILMN_1797776	0.9	-0.63	0.81	PRSS23	protease, serine 23 [Source:HGNC Symbol;Acc:HGNC:14370]
81	ILMN_1776125	0.86	-0.67	0.81
121	ILMN_1671142	0.68	-0.59	0.81	GPR68	G protein-coupled receptor 68 [Source:HGNC Symbol;Acc:HGNC:4519]
117	ILMN_1690420	0.7	-0.47	0.8	GFI1	growth factor independent 1 transcriptional repressor [Source:HGNC Symbol;Acc:HGNC:4237]
24	ILMN_1760509	1.32	-1.25	0.79	EOMES	eomesodermin [Source:HGNC Symbol;Acc:HGNC:3372]
46	ILMN_3235832	1.06	-0.85	0.79	CCL4L2	C-C motif chemokine ligand 4 like 2 [Source:HGNC Symbol;Acc:HGNC:24066]
58	ILMN_1716276	0.99	-0.75	0.79	CCL4	C-C motif chemokine ligand 4 [Source:HGNC Symbol;Acc:HGNC:10630]
128	ILMN_1713505	0.66	-0.58	0.79	NPC1	NPC intracellular cholesterol transporter 1 [Source:HGNC Symbol;Acc:HGNC:7897]
195	ILMN_1781824	0.51	-0.34	0.79	FASLG	Fas ligand [Source:HGNC Symbol;Acc:HGNC:11936]
155	ILMN_3265365	0.59	-0.58	0.78	CEP78	centrosomal protein 78 [Source:HGNC Symbol;Acc:HGNC:25740]
178	ILMN_2343618	0.55	-0.46	0.78
243	ILMN_2360202	0.42	-0.31	0.78	PPP2R2B	protein phosphatase 2 regulatory subunit Bbeta [Source:HGNC Symbol;Acc:HGNC:9305]
4	ILMN_1731233	1.91	-2.04	0.77	GZMH	granzyme H [Source:HGNC Symbol;Acc:HGNC:4710]
133	ILMN_1800530	0.65	-0.4	0.77	AGAP1	ArfGAP with GTPase domain, ankyrin repeat and PH domain 1 [Source:HGNC Symbol;Acc:HGNC:16922]
253	ILMN_1660727	0.4	-0.28	0.77	ENPP5	ectonucleotide pyrophosphatase/phosphodiesterase 5 (putative) [Source:HGNC Symbol;Acc:HGNC:13717]
6	ILMN_1790692	1.63	-1.97	0.76
12	ILMN_2109489	1.56	-1.77	0.76	GZMB	granzyme B [Source:HGNC Symbol;Acc:HGNC:4709]
98	ILMN_2395981	0.78	-0.62	0.76	PYHIN1	pyrin and HIN domain family member 1 [Source:HGNC Symbol;Acc:HGNC:28894]
132	ILMN_1699931	0.65	-0.72	0.76	HCST	hematopoietic cell signal transducer [Source:HGNC Symbol;Acc:HGNC:16977]
174	ILMN_1682428	0.55	-0.66	0.76	HENMT1	HEN1 methyltransferase homolog 1 [Source:HGNC Symbol;Acc:HGNC:26400]
218	ILMN_1755415	0.46	-0.41	0.76
72	ILMN_1676924	0.91	-1.06	0.75	CD247	CD247 molecule [Source:HGNC Symbol;Acc:HGNC:1677]
89	ILMN_1695590	0.83	-0.75	0.75	ADRB2	adrenoceptor beta 2 [Source:HGNC Symbol;Acc:HGNC:286]
95	ILMN_1728298	0.79	-0.79	0.75	SBK1	SH3 domain binding kinase 1 [Source:HGNC Symbol;Acc:HGNC:17699]
107	ILMN_3241046	0.73	-0.6	0.75	MYBL1	MYB proto-oncogene like 1 [Source:HGNC Symbol;Acc:HGNC:7547]
246	ILMN_1823231	0.42	-0.36	0.75
268	ILMN_1777499	0.37	-0.26	0.75	AK4	adenylate kinase 4 [Source:HGNC Symbol;Acc:HGNC:363]
27	ILMN_1684349	1.25	-1.46	0.74	IL2RB	interleukin 2 receptor subunit beta [Source:HGNC Symbol;Acc:HGNC:6009]
37	ILMN_1794364	1.13	-1.28	0.74	CTSW	cathepsin W [Source:HGNC Symbol;Acc:HGNC:2546]
82	ILMN_2062714	0.85	-0.69	0.74	PTGDR	prostaglandin D2 receptor [Source:HGNC Symbol;Acc:HGNC:9591]
159	ILMN_1803094	0.59	-0.4	0.74	PDGFD	platelet derived growth factor D [Source:HGNC Symbol;Acc:HGNC:30620]
252	ILMN_2203891	0.4	-0.38	0.74	SMAD7	SMAD family member 7 [Source:HGNC Symbol;Acc:HGNC:6773]
261	ILMN_1343944	0.38	-0.29	0.74
38	ILMN_1773352	1.12	-1.11	0.73	CCL5	C-C motif chemokine ligand 5 [Source:HGNC Symbol;Acc:HGNC:10632]
52	ILMN_2221564	1.02	-0.93	0.73	LYAR	Ly1 antibody reactive [Source:HGNC Symbol;Acc:HGNC:26021]
86	ILMN_2377669	0.84	-1.07	0.73
104	ILMN_1689953	0.74	-0.99	0.73	CD81	CD81 molecule [Source:HGNC Symbol;Acc:HGNC:1701]
25	ILMN_2055781	1.29	-1.43	0.72	KLRF1	killer cell lectin like receptor F1 [Source:HGNC Symbol;Acc:HGNC:13342]
60	ILMN_1701613	0.97	-0.84	0.72	RARRES3	retinoic acid receptor responder 3 [Source:HGNC Symbol;Acc:HGNC:9869]
93	ILMN_1717934	0.79	-0.63	0.72	SYT11	synaptotagmin 11 [Source:HGNC Symbol;Acc:HGNC:19239]
131	ILMN_3297510	0.65	-0.69	0.72		abhydrolase domain containing 17A pseudogene P4 [Source:HGNC Symbol;Acc:HGNC:34042]
192	ILMN_3178529	0.51	-0.62	0.72		abhydrolase domain containing 17A pseudogene 1 [Source:HGNC Symbol;Acc:HGNC:28394]
206	ILMN_1742026	0.48	-0.39	0.72	PYHIN1	pyrin and HIN domain family member 1 [Source:HGNC Symbol;Acc:HGNC:28894]
65	ILMN_2196078	0.94	-1	0.71	SLAMF6	SLAM family member 6 [Source:HGNC Symbol;Acc:HGNC:21392]
75	ILMN_1669447	0.89	-0.84	0.71	PYHIN1	pyrin and HIN domain family member 1 [Source:HGNC Symbol;Acc:HGNC:28894]
108	ILMN_1781010	0.73	-0.73	0.71	ARHGEF3	Rho guanine nucleotide exchange factor 3 [Source:HGNC Symbol;Acc:HGNC:683]
164	ILMN_3247182	0.58	-0.44	0.71	FAM179A	TOG array regulator of axonemal microtubules 2 [Source:HGNC Symbol;Acc:HGNC:33715]
203	ILMN_3201485	0.5	-0.59	0.71
257	ILMN_3185161	0.4	-0.33	0.71	CEP78	centrosomal protein 78 [Source:HGNC Symbol;Acc:HGNC:25740]
20	ILMN_1658399	1.36	-1.2	0.7	KLRG1	killer cell lectin like receptor G1 [Source:HGNC Symbol;Acc:HGNC:6380]
44	ILMN_1692464	1.06	-0.91	0.7
45	ILMN_2059886	1.06	-0.88	0.7	TTC38	tetratricopeptide repeat domain 38 [Source:HGNC Symbol;Acc:HGNC:26082]
97	ILMN_1690561	0.78	-0.82	0.7	GZMM	granzyme M [Source:HGNC Symbol;Acc:HGNC:4712]
126	ILMN_1686555	0.67	-0.72	0.7	FYN	FYN proto-oncogene, Src family tyrosine kinase [Source:HGNC Symbol;Acc:HGNC:4037]
137	ILMN_1800787	0.63	-0.69	0.7	RFTN1	raftlin, lipid raft linker 1 [Source:HGNC Symbol;Acc:HGNC:30278]
198	ILMN_2207291	0.5	-0.33	0.7	IFNG	interferon gamma [Source:HGNC Symbol;Acc:HGNC:5438]
208	ILMN_1657509	0.48	-0.49	0.7	TSEN54	tRNA splicing endonuclease subunit 54 [Source:HGNC Symbol;Acc:HGNC:27561]
275	ILMN_1729287	0.33	-0.28	0.7	NMUR1	neuromedin U receptor 1 [Source:HGNC Symbol;Acc:HGNC:4518]
8	ILMN_1708779	1.59	-1.49	0.69	GNLY	granulysin [Source:HGNC Symbol;Acc:HGNC:4414]
55	ILMN_2088437	1.01	-1.28	0.69	CX3CR1	C-X3-C motif chemokine receptor 1 [Source:HGNC Symbol;Acc:HGNC:2558]
61	ILMN_1745788	0.97	-0.93	0.69	CX3CR1	C-X3-C motif chemokine receptor 1 [Source:HGNC Symbol;Acc:HGNC:2558]
63	ILMN_2336609	0.95	-0.83	0.69	SYTL2	synaptotagmin like 2 [Source:HGNC Symbol;Acc:HGNC:15585]
79	ILMN_2086095	0.88	-0.83	0.69	ID2	inhibitor of DNA binding 2, HLH protein [Source:HGNC Symbol;Acc:HGNC:5361]
92	ILMN_1802106	0.79	-0.66	0.69	APOBEC3G	apolipoprotein B mRNA editing enzyme catalytic subunit 3G [Source:HGNC Symbol;Acc:HGNC:17357]
100	ILMN_1802151	0.76	-0.64	0.69	OSBPL5	oxysterol binding protein like 5 [Source:HGNC Symbol;Acc:HGNC:16392]
102	ILMN_1793990	0.74	-0.8	0.69	ID2	inhibitor of DNA binding 2, HLH protein [Source:HGNC Symbol;Acc:HGNC:5361]
115	ILMN_2074762	0.71	-0.5	0.69	FCRL6	Fc receptor like 6 [Source:HGNC Symbol;Acc:HGNC:31910]
125	ILMN_1779071	0.67	-0.44	0.69	FEZ1	fasciculation and elongation protein zeta 1 [Source:HGNC Symbol;Acc:HGNC:3659]
142	ILMN_1812070	0.62	-0.59	0.69	ABCB1	ATP binding cassette subfamily B member 1 [Source:HGNC Symbol;Acc:HGNC:40]
199	ILMN_1751195	0.5	-0.61	0.69		abhydrolase domain containing 17A pseudogene 1 [Source:HGNC Symbol;Acc:HGNC:28394]
254	ILMN_2376859	0.4	-0.3	0.69	PDGFD	platelet derived growth factor D [Source:HGNC Symbol;Acc:HGNC:30620]
7	ILMN_1768482	1.63	-1.62	0.68	CD8A	CD8a molecule [Source:HGNC Symbol;Acc:HGNC:1706]
11	ILMN_2353732	1.57	-1.6	0.68	CD8A	CD8a molecule [Source:HGNC Symbol;Acc:HGNC:1706]
144	ILMN_1682929	0.61	-0.54	0.68	SYTL2	synaptotagmin like 2 [Source:HGNC Symbol;Acc:HGNC:15585]
197	ILMN_1744240	0.51	-0.49	0.68	TBC1D31	TBC1 domain family member 31 [Source:HGNC Symbol;Acc:HGNC:30888]
239	ILMN_1796762	0.44	-0.44	0.68	CCDC102A	coiled-coil domain containing 102A [Source:HGNC Symbol;Acc:HGNC:28097]
251	ILMN_1706268	0.41	-0.32	0.68	PTGDR	prostaglandin D2 receptor [Source:HGNC Symbol;Acc:HGNC:9591]
21	ILMN_1723944	1.35	-0.97	0.67		T-cell receptor gamma constant 2 [Source:HGNC Symbol;Acc:HGNC:12276]
33	ILMN_1685521	1.18	-0.93	0.67	KLRF1	killer cell lectin like receptor F1 [Source:HGNC Symbol;Acc:HGNC:13342]
69	ILMN_2077680	0.92	-0.69	0.67	CLDND2	claudin domain containing 2 [Source:HGNC Symbol;Acc:HGNC:28511]
202	ILMN_2093775	0.5	-0.56	0.67	ZNF831	zinc finger protein 831 [Source:HGNC Symbol;Acc:HGNC:16167]
249	ILMN_2203896	0.41	-0.37	0.67	SMAD7	SMAD family member 7 [Source:HGNC Symbol;Acc:HGNC:6773]
260	ILMN_1702320	0.38	-0.28	0.67	JAKMIP2	janus kinase and microtubule interacting protein 2 [Source:HGNC Symbol;Acc:HGNC:29067]
40	ILMN_2256295	1.1	-0.78	0.66
123	ILMN_2211780	0.67	-0.52	0.66	SLC25A4	solute carrier family 25 member 4 [Source:HGNC Symbol;Acc:HGNC:10990]
140	ILMN_1699856	0.62	-0.63	0.66	RALGDS	ral guanine nucleotide dissociation stimulator [Source:HGNC Symbol;Acc:HGNC:9842]
153	ILMN_2352131	0.6	-0.43	0.66	ERBB2	erb-b2 receptor tyrosine kinase 2 [Source:HGNC Symbol;Acc:HGNC:3430]
160	ILMN_1736757	0.58	-0.6	0.66	GNPTAB	N-acetylglucosamine-1-phosphate transferase alpha and beta subunits [Source:HGNC Symbol;Acc:HGNC:29670]
214	ILMN_1681249	0.47	-0.36	0.66	KIF21A	kinesin family member 21A [Source:HGNC Symbol;Acc:HGNC:19349]
217	ILMN_1688672	0.47	-0.35	0.66	SIGLEC17P	sialic acid binding Ig like lectin 17, pseudogene [Source:HGNC Symbol;Acc:HGNC:15604]
112	ILMN_1666902	0.72	-0.61	0.65	ADGRG5	adhesion G protein-coupled receptor G5 [Source:HGNC Symbol;Acc:HGNC:19010]
147	ILMN_1760109	0.61	-0.55	0.65	SLAMF6	SLAM family member 6 [Source:HGNC Symbol;Acc:HGNC:21392]
176	ILMN_2301624	0.55	-0.55	0.65	MACF1	microtubule-actin crosslinking factor 1 [Source:HGNC Symbol;Acc:HGNC:13664]
200	ILMN_1766010	0.5	-0.53	0.65	YARS	tyrosyl-tRNA synthetase [Source:HGNC Symbol;Acc:HGNC:12840]
209	ILMN_1664828	0.48	-0.31	0.65	APOBEC3H	apolipoprotein B mRNA editing enzyme catalytic subunit 3H [Source:HGNC Symbol;Acc:HGNC:24100]
227	ILMN_1683755	0.46	-0.32	0.65	SOX13	SRY-box 13 [Source:HGNC Symbol;Acc:HGNC:11192]
23	ILMN_1742001	1.33	-1.1	0.64	CD160	CD160 molecule [Source:HGNC Symbol;Acc:HGNC:17013]
120	ILMN_1913060	0.69	-0.56	0.64	CMKLR1	chemerin chemokine-like receptor 1 [Source:HGNC Symbol;Acc:HGNC:2121]
136	ILMN_1727098	0.64	-0.6	0.64	PPP1R16B	protein phosphatase 1 regulatory subunit 16B [Source:HGNC Symbol;Acc:HGNC:15850]
166	ILMN_2099301	0.58	-0.59	0.64	SUN2	Sad1 and UNC84 domain containing 2 [Source:HGNC Symbol;Acc:HGNC:14210]
194	ILMN_1705247	0.51	-0.51	0.64	ACSL5	acyl-CoA synthetase long-chain family member 5 [Source:HGNC Symbol;Acc:HGNC:16526]
223	ILMN_1795338	0.46	-0.36	0.64	YPEL1	yippee like 1 [Source:HGNC Symbol;Acc:HGNC:12845]
238	ILMN_1691425	0.44	-0.4	0.64	LDOC1L	LDOC1 like [Source:HGNC Symbol;Acc:HGNC:13343]
259	ILMN_1768391	0.39	-0.41	0.64	ARL4C	ADP ribosylation factor like GTPase 4C [Source:HGNC Symbol;Acc:HGNC:698]
127	ILMN_1742866	0.66	-0.44	0.63	F2R	coagulation factor II thrombin receptor [Source:HGNC Symbol;Acc:HGNC:3537]
134	ILMN_1708916	0.65	-0.53	0.63	PDZD4	PDZ domain containing 4 [Source:HGNC Symbol;Acc:HGNC:21167]
146	ILMN_1734205	0.61	-0.53	0.63	RASSF1	Ras association domain family member 1 [Source:HGNC Symbol;Acc:HGNC:9882]
190	ILMN_1652825	0.52	-0.61	0.63	IL10RA	interleukin 10 receptor subunit alpha [Source:HGNC Symbol;Acc:HGNC:5964]
224	ILMN_1658016	0.46	-0.37	0.63	ZNF831	zinc finger protein 831 [Source:HGNC Symbol;Acc:HGNC:16167]
101	ILMN_2232478	0.74	-0.57	0.62
106	ILMN_2307032	0.73	-0.6	0.62	OSBPL5	oxysterol binding protein like 5 [Source:HGNC Symbol;Acc:HGNC:16392]
114	ILMN_1772821	0.72	-0.5	0.62	KIAA1671	KIAA1671 [Source:HGNC Symbol;Acc:HGNC:29345]
122	ILMN_1768284	0.67	-0.73	0.62	P2RY8	purinergic receptor P2Y8 [Source:HGNC Symbol;Acc:HGNC:15524]
189	ILMN_1710078	0.52	-0.45	0.62	TMEM181	transmembrane protein 181 [Source:HGNC Symbol;Acc:HGNC:20958]
219	ILMN_1719543	0.46	-0.43	0.62
226	ILMN_2043816	0.46	-0.42	0.62	ARPC5L	actin related protein 2/3 complex subunit 5 like [Source:HGNC Symbol;Acc:HGNC:23366]
262	ILMN_2209551	0.38	-0.23	0.62	SIGLEC17P	sialic acid binding Ig like lectin 17, pseudogene [Source:HGNC Symbol;Acc:HGNC:15604]
278	ILMN_1857897	0.31	-0.23	0.62	AGAP1	ArfGAP with GTPase domain, ankyrin repeat and PH domain 1 [Source:HGNC Symbol;Acc:HGNC:16922]
145	ILMN_1680579	0.61	-0.62	0.61	ATP2B4	ATPase plasma membrane Ca2+ transporting 4 [Source:HGNC Symbol;Acc:HGNC:817]
156	ILMN_2044471	0.59	-0.46	0.61
171	ILMN_1821176	0.56	-0.7	0.61
182	ILMN_1746716	0.53	-0.51	0.61		abhydrolase domain containing 17A pseudogene 3 [Source:HGNC Symbol;Acc:HGNC:34041]
215	ILMN_1733874	0.47	-0.48	0.61	SH2D2A	SH2 domain containing 2A [Source:HGNC Symbol;Acc:HGNC:10821]
236	ILMN_1682919	0.44	-0.41	0.61	PAFAH2	platelet activating factor acetylhydrolase 2 [Source:HGNC Symbol;Acc:HGNC:8579]
51	ILMN_1813338	1.02	-0.54	0.6	LAG3	lymphocyte activating 3 [Source:HGNC Symbol;Acc:HGNC:6476]
62	ILMN_1777519	0.96	-0.94	0.6	ITGB7	integrin subunit beta 7 [Source:HGNC Symbol;Acc:HGNC:6162]
103	ILMN_2396991	0.74	-0.74	0.6	HCST	hematopoietic cell signal transducer [Source:HGNC Symbol;Acc:HGNC:16977]
141	ILMN_2367753	0.62	-0.68	0.6	ATP2B4	ATPase plasma membrane Ca2+ transporting 4 [Source:HGNC Symbol;Acc:HGNC:817]
185	ILMN_1756541	0.53	-0.57	0.6	MXD4	MAX dimerization protein 4 [Source:HGNC Symbol;Acc:HGNC:13906]
191	ILMN_2111187	0.52	-0.4	0.6	ELOVL6	ELOVL fatty acid elongase 6 [Source:HGNC Symbol;Acc:HGNC:15829]
242	ILMN_1762207	0.42	-0.26	0.6	SGSM1	small G protein signaling modulator 1 [Source:HGNC Symbol;Acc:HGNC:29410]
266	ILMN_1691466	0.37	-0.38	0.6	YES1	YES proto-oncogene 1, Src family tyrosine kinase [Source:HGNC Symbol;Acc:HGNC:12841]
80	ILMN_1716382	0.86	-0.72	0.59	C12orf75	chromosome 12 open reading frame 75 [Source:HGNC Symbol;Acc:HGNC:35164]
118	ILMN_1721978	0.7	-0.69	0.59	CARD11	caspase recruitment domain family member 11 [Source:HGNC Symbol;Acc:HGNC:16393]
143	ILMN_1755658	0.62	-0.55	0.59	ABI3	ABI family member 3 [Source:HGNC Symbol;Acc:HGNC:29859]
175	ILMN_1740604	0.55	-0.42	0.59	RAB11FIP5	RAB11 family interacting protein 5 [Source:HGNC Symbol;Acc:HGNC:24845]
205	ILMN_2393573	0.48	-0.42	0.59	RASSF1	Ras association domain family member 1 [Source:HGNC Symbol;Acc:HGNC:9882]
210	ILMN_1764362	0.48	-0.49	0.59
212	ILMN_1727309	0.47	-0.43	0.59	RMDN3	regulator of microtubule dynamics 3 [Source:HGNC Symbol;Acc:HGNC:25550]
267	ILMN_1709032	0.37	-0.37	0.59	FYCO1	FYVE and coiled-coil domain containing 1 [Source:HGNC Symbol;Acc:HGNC:14673]
271	ILMN_1735151	0.35	-0.32	0.59	EIF5A2	eukaryotic translation initiation factor 5A2 [Source:HGNC Symbol;Acc:HGNC:3301]
73	ILMN_1749081	0.91	-0.77	0.58	AUTS2	AUTS2, activator of transcription and developmental regulator [Source:HGNC Symbol;Acc:HGNC:14262]
237	ILMN_1772719	0.44	-0.52	0.58	GPN1	GPN-loop GTPase 1 [Source:HGNC Symbol;Acc:HGNC:17030]
248	ILMN_3187852	0.41	-0.48	0.58	KANSL3	KAT8 regulatory NSL complex subunit 3 [Source:HGNC Symbol;Acc:HGNC:25473]
263	ILMN_1695959	0.38	-0.32	0.58	EVA1C	eva-1 homolog C [Source:HGNC Symbol;Acc:HGNC:13239]
270	ILMN_1651819	0.36	-0.51	0.58	GALNT11	polypeptide N-acetylgalactosaminyltransferase 11 [Source:HGNC Symbol;Acc:HGNC:19875]
10	ILMN_1667232	1.58	-1.63	0.57	KIR2DL3	killer cell immunoglobulin like receptor, two Ig domains and long cytoplasmic tail 3 [Source:HGNC Symbol;Acc:HGNC:6331]
57	ILMN_2386790	1	-0.62	0.57
90	ILMN_1655077	0.82	-0.75	0.57	PRDM1	PR/SET domain 1 [Source:HGNC Symbol;Acc:HGNC:9346]
99	ILMN_1803686	0.78	-0.65	0.57
124	ILMN_2380801	0.67	-0.68	0.57	FYN	FYN proto-oncogene, Src family tyrosine kinase [Source:HGNC Symbol;Acc:HGNC:4037]
130	ILMN_1749591	0.66	-0.57	0.57	ITGAL	integrin subunit alpha L [Source:HGNC Symbol;Acc:HGNC:6148]
152	ILMN_1676099	0.6	-0.43	0.57	SPON2	spondin 2 [Source:HGNC Symbol;Acc:HGNC:11253]
173	ILMN_1698258	0.56	-0.55	0.57	DNAJC8	DnaJ heat shock protein family (Hsp40) member C8 [Source:HGNC Symbol;Acc:HGNC:15470]
179	ILMN_1815890	0.54	-0.47	0.57	IL12RB1	interleukin 12 receptor subunit beta 1 [Source:HGNC Symbol;Acc:HGNC:5971]
235	ILMN_1664920	0.44	-0.47	0.57	C19orf12	chromosome 19 open reading frame 12 [Source:HGNC Symbol;Acc:HGNC:25443]
247	ILMN_1658094	0.42	-0.26	0.57	ZNF365	zinc finger protein 365 [Source:HGNC Symbol;Acc:HGNC:18194]
269	ILMN_1737271	0.36	-0.28	0.57	TTC16	tetratricopeptide repeat domain 16 [Source:HGNC Symbol;Acc:HGNC:26536]
150	ILMN_1753745	0.61	-0.8	0.56	HDDC2	HD domain containing 2 [Source:HGNC Symbol;Acc:HGNC:21078]
193	ILMN_1710923	0.51	-0.45	0.56	SLAMF7	SLAM family member 7 [Source:HGNC Symbol;Acc:HGNC:21394]
216	ILMN_1706426	0.47	-0.47	0.56	DSTN	destrin, actin depolymerizing factor [Source:HGNC Symbol;Acc:HGNC:15750]
240	ILMN_2191568	0.43	-0.43	0.56
276	ILMN_1902658	0.33	-0.35	0.56	LINC01278	long intergenic non-protein coding RNA 1278 [Source:HGNC Symbol;Acc:HGNC:28090]
47	ILMN_1796423	1.05	-1.05	0.55	CLIC3	chloride intracellular channel 3 [Source:HGNC Symbol;Acc:HGNC:2064]
116	ILMN_2193325	0.7	-0.58	0.55
138	ILMN_2056032	0.63	-0.59	0.55	CD99	CD99 molecule [Source:HGNC Symbol;Acc:HGNC:7082]
184	ILMN_2092756	0.53	-0.55	0.55	TMEM109	transmembrane protein 109 [Source:HGNC Symbol;Acc:HGNC:28771]
207	ILMN_1743836	0.48	-0.3	0.55	MXRA7	matrix remodeling associated 7 [Source:HGNC Symbol;Acc:HGNC:7541]
221	ILMN_1735058	0.46	-0.38	0.55	CHST12	carbohydrate sulfotransferase 12 [Source:HGNC Symbol;Acc:HGNC:17423]
234	ILMN_1782015	0.44	-0.35	0.55	FCRLB	Fc receptor like B [Source:HGNC Symbol;Acc:HGNC:26431]
274	ILMN_3236367	0.34	-0.41	0.55	IFFO2	intermediate filament family orphan 2 [Source:HGNC Symbol;Acc:HGNC:27006]
139	ILMN_1770765	0.63	-0.39	0.54	PRSS30P	protease, serine, 30 pseudogene [Source:HGNC Symbol;Acc:HGNC:28753]
148	ILMN_1815057	0.61	-0.38	0.54	PDGFRB	platelet derived growth factor receptor beta [Source:HGNC Symbol;Acc:HGNC:8804]
149	ILMN_1680772	0.61	-0.33	0.54		T-cell receptor gamma variable 2 [Source:HGNC Symbol;Acc:HGNC:12287]
264	ILMN_1810334	0.37	-0.44	0.54	COMMD7	COMM domain containing 7 [Source:HGNC Symbol;Acc:HGNC:16223]
265	ILMN_1678612	0.37	-0.42	0.54	ANXA6	annexin A6 [Source:HGNC Symbol;Acc:HGNC:544]
5	ILMN_1739756	1.64	-1.34	0.53
111	ILMN_1717029	0.72	-0.43	0.53	RTP5	receptor transporter protein 5 (putative) [Source:HGNC Symbol;Acc:HGNC:26585]
170	ILMN_2115633	0.57	-0.46	0.53	CD320	CD320 molecule [Source:HGNC Symbol;Acc:HGNC:16692]
188	ILMN_1689318	0.52	-0.29	0.53	NUAK1	NUAK family kinase 1 [Source:HGNC Symbol;Acc:HGNC:14311]
228	ILMN_2327346	0.46	-0.44	0.53
244	ILMN_1783909	0.42	-0.27	0.53	COL6A2	collagen type VI alpha 2 chain [Source:HGNC Symbol;Acc:HGNC:2212]
272	ILMN_1762957	0.35	-0.27	0.53		T-cell receptor gamma variable 9 [Source:HGNC Symbol;Acc:HGNC:12295]
273	ILMN_2073604	0.35	-0.34	0.53	EBP	emopamil binding protein (sterol isomerase) [Source:HGNC Symbol;Acc:HGNC:3133]
15	ILMN_1678238	1.5	-0.8	0.52	ZNF683	zinc finger protein 683 [Source:HGNC Symbol;Acc:HGNC:28495]
91	ILMN_2313730	0.82	-0.77	0.52	RHOC	ras homolog family member C [Source:HGNC Symbol;Acc:HGNC:669]
163	ILMN_1680925	0.58	-0.56	0.52	SLC9A3R1	SLC9A3 regulator 1 [Source:HGNC Symbol;Acc:HGNC:11075]
187	ILMN_2125017	0.53	-0.44	0.52	TIGIT	T-cell immunoreceptor with Ig and ITIM domains [Source:HGNC Symbol;Acc:HGNC:26838]
225	ILMN_3240524	0.46	-0.44	0.52	MFSD6	major facilitator superfamily domain containing 6 [Source:HGNC Symbol;Acc:HGNC:24711]
241	ILMN_1744937	0.42	-0.29	0.52
245	ILMN_2321416	0.42	-0.46	0.52	DIAPH1	diaphanous related formin 1 [Source:HGNC Symbol;Acc:HGNC:2876]
29	ILMN_1679826	1.23	-1.03	0.51	CST7	cystatin F [Source:HGNC Symbol;Acc:HGNC:2479]
31	ILMN_1713124	1.21	-1.22	0.51	AKR1C3	aldo-keto reductase family 1 member C3 [Source:HGNC Symbol;Acc:HGNC:386]
68	ILMN_1769782	0.92	-0.78	0.51	LAX1	lymphocyte transmembrane adaptor 1 [Source:HGNC Symbol;Acc:HGNC:26005]
135	ILMN_1674640	0.64	-0.44	0.51	CXCR6	C-X-C motif chemokine receptor 6 [Source:HGNC Symbol;Acc:HGNC:16647]
255	ILMN_2396002	0.4	-0.37	0.51	MRPL10	mitochondrial ribosomal protein L10 [Source:HGNC Symbol;Acc:HGNC:14055]
42	ILMN_1778010	1.07	-1	0.5	IL32	interleukin 32 [Source:HGNC Symbol;Acc:HGNC:16830]
64	ILMN_1660462	0.95	-0.62	0.5	MCOLN2	mucolipin 2 [Source:HGNC Symbol;Acc:HGNC:13357]
84	ILMN_2402106	0.85	-0.54	0.5
109	ILMN_1856480	0.72	-0.66	0.5
157	ILMN_2117330	0.59	-0.62	0.5	NDUFB2	NADH:ubiquinone oxidoreductase subunit B2 [Source:HGNC Symbol;Acc:HGNC:7697]
165	ILMN_2222880	0.58	-0.6	0.5	SLC25A42	solute carrier family 25 member 42 [Source:HGNC Symbol;Acc:HGNC:28380]
181	ILMN_2329679	0.54	-0.55	0.5	TPST2	tyrosylprotein sulfotransferase 2 [Source:HGNC Symbol;Acc:HGNC:12021]
186	ILMN_3234784	0.53	-0.52	0.5	NLRC3	NLR family CARD domain containing 3 [Source:HGNC Symbol;Acc:HGNC:29889]
201	ILMN_2403237	0.5	-0.51	0.5	CHN2	chimerin 2 [Source:HGNC Symbol;Acc:HGNC:1944]
250	ILMN_1794863	0.41	-0.29	0.5	CAMK2N1	calcium/calmodulin dependent protein kinase II inhibitor 1 [Source:HGNC Symbol;Acc:HGNC:24190]
67	ILMN_1787345	0.93	-0.73	0.49
129	ILMN_1714567	0.66	-0.78	0.49	AHNAK	AHNAK nucleoprotein [Source:HGNC Symbol;Acc:HGNC:347]
168	ILMN_1652525	0.57	-0.47	0.49	MVB12B	multivesicular body subunit 12B [Source:HGNC Symbol;Acc:HGNC:23368]
172	ILMN_2380698	0.56	-0.67	0.49	DSTN	destrin, actin depolymerizing factor [Source:HGNC Symbol;Acc:HGNC:15750]
180	ILMN_1758918	0.54	-0.53	0.49	BRD2	bromodomain containing 2 [Source:HGNC Symbol;Acc:HGNC:1103]
258	ILMN_1745217	0.4	-0.44	0.49	KANSL3	KAT8 regulatory NSL complex subunit 3 [Source:HGNC Symbol;Acc:HGNC:25473]
277	ILMN_1763842	0.31	-0.3	0.49
87	ILMN_1723412	0.84	-0.68	0.48	ASCL2	achaete-scute family bHLH transcription factor 2 [Source:HGNC Symbol;Acc:HGNC:739]
154	ILMN_1734231	0.6	-0.48	0.48	PINK1-AS	PINK1 antisense RNA [Source:HGNC Symbol;Acc:HGNC:38872]
256	ILMN_1801606	0.4	-0.37	0.48	AMZ2P1	archaelysin family metallopeptidase 2 pseudogene 1 [Source:HGNC Symbol;Acc:HGNC:26491]
85	ILMN_1667711	0.85	-0.87	0.47	PLA2G16	phospholipase A2 group XVI [Source:HGNC Symbol;Acc:HGNC:17825]
211	ILMN_1715024	0.48	-0.43	0.47	LSS	lanosterol synthase [Source:HGNC Symbol;Acc:HGNC:6708]
43	ILMN_2059357	1.06	-0.46	0.46	KLRC2	killer cell lectin like receptor C2 [Source:HGNC Symbol;Acc:HGNC:6375]
50	ILMN_2131828	1.02	-0.81	0.46	KIR3DL1	killer cell immunoglobulin like receptor, three Ig domains and long cytoplasmic tail 1 [Source:HGNC Symbol;Acc:HGNC:6338]
105	ILMN_2183510	0.74	-0.49	0.46	MANF	mesencephalic astrocyte derived neurotrophic factor [Source:HGNC Symbol;Acc:HGNC:15461]
113	ILMN_1797975	0.72	-0.66	0.46	CXCR3	C-X-C motif chemokine receptor 3 [Source:HGNC Symbol;Acc:HGNC:4540]
158	ILMN_1720513	0.59	-0.38	0.46	SETBP1	SET binding protein 1 [Source:HGNC Symbol;Acc:HGNC:15573]
71	ILMN_1693207	0.91	-0.6	0.45	KIR2DL4	killer cell immunoglobulin like receptor, two Ig domains and long cytoplasmic tail 4 [Source:HGNC Symbol;Acc:HGNC:6332]
177	ILMN_1788416	0.55	-0.4	0.45	ABHD17C	abhydrolase domain containing 17C [Source:HGNC Symbol;Acc:HGNC:26925]
213	ILMN_2354191	0.47	-0.3	0.45	CD8B	CD8b molecule [Source:HGNC Symbol;Acc:HGNC:1707]
229	ILMN_1799103	0.45	-0.51	0.45	SNRPB	small nuclear ribonucleoprotein polypeptides B and B1 [Source:HGNC Symbol;Acc:HGNC:11153]
232	ILMN_1702534	0.44	-0.38	0.45	CD244	CD244 molecule [Source:HGNC Symbol;Acc:HGNC:18171]
169	ILMN_3234142	0.57	-0.59	0.44	LINC00869	long intergenic non-protein coding RNA 869 [Source:HGNC Symbol;Acc:HGNC:29050]
230	ILMN_1810922	0.45	-0.45	0.44	PCNT	pericentrin [Source:HGNC Symbol;Acc:HGNC:16068]
54	ILMN_1661599	1.01	-0.93	0.43	DDIT4	DNA damage inducible transcript 4 [Source:HGNC Symbol;Acc:HGNC:24944]
183	ILMN_1746085	0.53	-0.35	0.43	IGFBP3	insulin like growth factor binding protein 3 [Source:HGNC Symbol;Acc:HGNC:5472]
233	ILMN_1704554	0.44	-0.44	0.43	LOC643733
9	ILMN_1664464	1.59	-1.05	0.42
83	ILMN_3306672	0.85	-0.53	0.42
196	ILMN_1748601	0.51	-0.33	0.42	CD8B	CD8b molecule [Source:HGNC Symbol;Acc:HGNC:1707]
220	ILMN_1864166	0.46	-0.32	0.42	HIVEP3	human immunodeficiency virus type I enhancer binding protein 3 [Source:HGNC Symbol;Acc:HGNC:13561]
22	ILMN_1691693	1.35	-1.04	0.41	FCRL3	Fc receptor like 3 [Source:HGNC Symbol;Acc:HGNC:18506]
222	ILMN_1769412	0.46	-0.43	0.41	RAPGEF1	Rap guanine nucleotide exchange factor 1 [Source:HGNC Symbol;Acc:HGNC:4568]
231	ILMN_1668535	0.45	-0.44	0.41	JOSD1	Josephin domain containing 1 [Source:HGNC Symbol;Acc:HGNC:28953]
110	ILMN_1792389	0.72	-0.52	0.4	RNF165	ring finger protein 165 [Source:HGNC Symbol;Acc:HGNC:31696]
204	ILMN_1731107	0.5	-0.62	0.4	CCDC92	coiled-coil domain containing 92 [Source:HGNC Symbol;Acc:HGNC:29563]
151	ILMN_1805737	0.6	-0.5	0.39	PFKP	phosphofructokinase, platelet [Source:HGNC Symbol;Acc:HGNC:8878]
167	ILMN_1790953	0.57	-0.43	0.38	TBCB	tubulin folding cofactor B [Source:HGNC Symbol;Acc:HGNC:1989]
17	ILMN_1807491	1.44	-0.9	0.36	LAIR2	leukocyte associated immunoglobulin like receptor 2 [Source:HGNC Symbol;Acc:HGNC:6478]
18	ILMN_2323933	1.39	-0.82	0.35	LAIR2	leukocyte associated immunoglobulin like receptor 2 [Source:HGNC Symbol;Acc:HGNC:6478]
78	ILMN_2100209	0.88	-0.78	0.35	CCL4L2	C-C motif chemokine ligand 4 like 2 [Source:HGNC Symbol;Acc:HGNC:24066]
161	ILMN_1671731	0.58	-0.43	0.35	AVPI1	arginine vasopressin induced 1 [Source:HGNC Symbol;Acc:HGNC:30898]
3	ILMN_1786810	2.01	-1.2	0.34	KIR2DL1	killer cell immunoglobulin like receptor, two Ig domains and long cytoplasmic tail 1 [Source:HGNC Symbol;Acc:HGNC:6329]
119	ILMN_1793017	0.69	-0.66	0.34	DGKQ	diacylglycerol kinase theta [Source:HGNC Symbol;Acc:HGNC:2856]
162	ILMN_1679809	0.58	-0.68	0.34	GSTP1	glutathione S-transferase pi 1 [Source:HGNC Symbol;Acc:HGNC:4638]
88	ILMN_1676528	0.84	-1.54	0.3	BTN3A2	butyrophilin subfamily 3 member A2 [Source:HGNC Symbol;Acc:HGNC:1139]
26	ILMN_1674009	1.28	-0.69	0.28	TKTL1	transketolase like 1 [Source:HGNC Symbol;Acc:HGNC:11835]
49	ILMN_1685625	1.03	-0.98	0.26	UCP2	uncoupling protein 2 [Source:HGNC Symbol;Acc:HGNC:12518]
1	ILMN_1716733	3.14	-1.47	0.16	MYOM2	myomesin 2 [Source:HGNC Symbol;Acc:HGNC:7614]
2	ILMN_2066060	2.72	-3.26	0.08	HLA-DRB6	major histocompatibility complex, class II, DR beta 6 (pseudogene) [Source:HGNC Symbol;Acc:HGNC:4954]

## Sheet: I
Rank	ID	max.e	min.e	r	Symbol	Description
140	ILMN_1719205	0.71	-0.94	0.9
49	ILMN_2130180	0.9	-1.05	0.89		ribosomal protein L13 pseudogene 5 [Source:HGNC Symbol;Acc:HGNC:30363]
180	ILMN_3241051	0.67	-0.94	0.89
54	ILMN_1785424	0.88	-1.03	0.88	ABLIM1	actin binding LIM protein 1 [Source:HGNC Symbol;Acc:HGNC:78]
146	ILMN_1654609	0.7	-0.72	0.87
179	ILMN_1700306	0.67	-0.76	0.87	OCIAD2	OCIA domain containing 2 [Source:HGNC Symbol;Acc:HGNC:28685]
218	ILMN_1775243	0.62	-0.97	0.87		ribosomal protein L35 pseudogene 2 [Source:HGNC Symbol;Acc:HGNC:35789]
137	ILMN_3225784	0.72	-0.99	0.86		ribosomal protein SA pseudogene 29 [Source:HGNC Symbol;Acc:HGNC:36680]
171	ILMN_3282174	0.68	-0.94	0.86		ribosomal protein L4 pseudogene 2 [Source:HGNC Symbol;Acc:HGNC:36836]
196	ILMN_3244583	0.65	-0.81	0.86		EPB41L4A antisense RNA 1 [Source:HGNC Symbol;Acc:HGNC:30749]
259	ILMN_1673991	0.58	-0.78	0.86
11	ILMN_1715131	1.34	-1.58	0.85	CCR7	C-C motif chemokine receptor 7 [Source:HGNC Symbol;Acc:HGNC:1608]
22	ILMN_2401779	1.11	-1.02	0.85	FAM102A	family with sequence similarity 102 member A [Source:HGNC Symbol;Acc:HGNC:31419]
31	ILMN_3298037	1.01	-1.07	0.85
37	ILMN_1812191	0.97	-0.96	0.85	C12orf57	chromosome 12 open reading frame 57 [Source:HGNC Symbol;Acc:HGNC:29521]
149	ILMN_3287068	0.7	-0.99	0.85		ribosomal protein SA pseudogene 54 [Source:HGNC Symbol;Acc:HGNC:36373]
156	ILMN_1726981	0.69	-0.84	0.85	VEGFB	vascular endothelial growth factor B [Source:HGNC Symbol;Acc:HGNC:12681]
215	ILMN_1705737	0.63	-0.68	0.85	IMPDH2	inosine monophosphate dehydrogenase 2 [Source:HGNC Symbol;Acc:HGNC:6053]
245	ILMN_1652955	0.59	-0.93	0.85
285	ILMN_1671314	0.56	-0.62	0.85	UXT	ubiquitously expressed prefoldin like chaperone [Source:HGNC Symbol;Acc:HGNC:12641]
299	ILMN_1657204	0.55	-0.75	0.85	SAE1	SUMO1 activating enzyme subunit 1 [Source:HGNC Symbol;Acc:HGNC:30660]
308	ILMN_2110167	0.54	-0.67	0.85	POLR1E	RNA polymerase I subunit E [Source:HGNC Symbol;Acc:HGNC:17631]
27	ILMN_1688959	1.06	-1.21	0.84	CD27	CD27 molecule [Source:HGNC Symbol;Acc:HGNC:11922]
81	ILMN_1785095	0.82	-0.92	0.84	ATP6V0E2	ATPase H+ transporting V0 subunit e2 [Source:HGNC Symbol;Acc:HGNC:21723]
185	ILMN_1730077	0.66	-0.57	0.84	RPUSD2	RNA pseudouridylate synthase domain containing 2 [Source:HGNC Symbol;Acc:HGNC:24180]
191	ILMN_1788742	0.65	-0.87	0.84		ribosomal protein L35 pseudogene 5 [Source:HGNC Symbol;Acc:HGNC:36955]
193	ILMN_2372082	0.65	-0.71	0.84		small nucleolar RNA host gene 14 [Source:HGNC Symbol;Acc:HGNC:37462]
291	ILMN_3302905	0.56	-0.82	0.84
367	ILMN_1788607	0.49	-0.59	0.84	RPL23A	ribosomal protein L23a [Source:HGNC Symbol;Acc:HGNC:10317]
378	ILMN_1770206	0.48	-0.56	0.84	GEMIN4	gem nuclear organelle associated protein 4 [Source:HGNC Symbol;Acc:HGNC:15717]
389	ILMN_1760280	0.47	-0.54	0.84	NXT1	nuclear transport factor 2 like export factor 1 [Source:HGNC Symbol;Acc:HGNC:15913]
50	ILMN_2264011	0.9	-0.92	0.83	GRAP	GRB2-related adaptor protein [Source:HGNC Symbol;Acc:HGNC:4562]
52	ILMN_3226291	0.89	-0.94	0.83
55	ILMN_1674983	0.88	-0.88	0.83	RPL13AP20	ribosomal protein L13a pseudogene 20 [Source:HGNC Symbol;Acc:HGNC:35709]
128	ILMN_3290577	0.73	-0.95	0.83
129	ILMN_3289100	0.73	-0.82	0.83
167	ILMN_3219340	0.68	-0.87	0.83		ribosomal protein L29 pseudogene 11 [Source:HGNC Symbol;Acc:HGNC:36905]
204	ILMN_3296979	0.64	-0.9	0.83
106	ILMN_3200299	0.76	-0.91	0.82		ribosomal protein S10 pseudogene 14 [Source:HGNC Symbol;Acc:HGNC:35880]
141	ILMN_2098616	0.71	-0.82	0.82	ANXA2R	annexin A2 receptor [Source:HGNC Symbol;Acc:HGNC:33463]
162	ILMN_3208973	0.69	-0.77	0.82		ribosomal protein SA pseudogene 9 [Source:HGNC Symbol;Acc:HGNC:31463]
173	ILMN_3299478	0.68	-0.86	0.82
48	ILMN_1745112	0.9	-0.75	0.81	FAM102A	family with sequence similarity 102 member A [Source:HGNC Symbol;Acc:HGNC:31419]
70	ILMN_3280020	0.84	-0.82	0.81
76	ILMN_2325837	0.83	-1.2	0.81	CD3D	CD3d molecule [Source:HGNC Symbol;Acc:HGNC:1673]
134	ILMN_1807074	0.72	-0.69	0.81
194	ILMN_1761159	0.65	-0.73	0.81	ESYT1	extended synaptotagmin 1 [Source:HGNC Symbol;Acc:HGNC:29534]
211	ILMN_3300471	0.63	-0.76	0.81
287	ILMN_2050112	0.56	-0.74	0.81
319	ILMN_2087080	0.52	-0.87	0.81	RPL5	ribosomal protein L5 [Source:HGNC Symbol;Acc:HGNC:10360]
343	ILMN_1755364	0.5	-0.52	0.81	RALA	RAS like proto-oncogene A [Source:HGNC Symbol;Acc:HGNC:9839]
57	ILMN_2261416	0.88	-1.26	0.8	CD3D	CD3d molecule [Source:HGNC Symbol;Acc:HGNC:1673]
77	ILMN_1688089	0.83	-0.88	0.8	PEBP1	phosphatidylethanolamine binding protein 1 [Source:HGNC Symbol;Acc:HGNC:8630]
112	ILMN_1775522	0.75	-0.68	0.8	MAGED1	MAGE family member D1 [Source:HGNC Symbol;Acc:HGNC:6813]
148	ILMN_3238818	0.7	-0.9	0.8		ribosomal protein SA pseudogene 8 [Source:HGNC Symbol;Acc:HGNC:31462]
158	ILMN_2091412	0.69	-0.8	0.8
177	ILMN_1712390	0.67	-0.77	0.8	CUTA	cutA divalent cation tolerance homolog [Source:HGNC Symbol;Acc:HGNC:21101]
206	ILMN_3298215	0.64	-0.74	0.8		ribosomal protein L17 pseudogene 36 [Source:HGNC Symbol;Acc:HGNC:36051]
223	ILMN_3301324	0.62	-0.77	0.8
264	ILMN_2338785	0.58	-0.78	0.8
347	ILMN_3238623	0.5	-0.5	0.8	LYRM7	LYR motif containing 7 [Source:HGNC Symbol;Acc:HGNC:28072]
361	ILMN_1812478	0.49	-0.58	0.8	ZNHIT3	zinc finger HIT-type containing 3 [Source:HGNC Symbol;Acc:HGNC:12309]
85	ILMN_1692956	0.81	-0.95	0.79
109	ILMN_3279675	0.75	-0.96	0.79		ribosomal protein S18 pseudogene 12 [Source:HGNC Symbol;Acc:HGNC:35967]
132	ILMN_3225591	0.72	-0.87	0.79		ribosomal protein L14 pseudogene 1 [Source:HGNC Symbol;Acc:HGNC:31384]
157	ILMN_1746252	0.69	-0.79	0.79		DNA polymerase delta 2, accessory subunit pseudogene 1 [Source:HGNC Symbol;Acc:HGNC:41522]
168	ILMN_3225761	0.68	-0.82	0.79
189	ILMN_3228294	0.65	-0.81	0.79
229	ILMN_1772713	0.61	-0.61	0.79	BMS1	BMS1, ribosome biogenesis factor [Source:HGNC Symbol;Acc:HGNC:23505]
261	ILMN_1683447	0.58	-0.79	0.79		ribosomal protein L35 pseudogene 1 [Source:HGNC Symbol;Acc:HGNC:36695]
289	ILMN_1780397	0.56	-0.61	0.79	TRAF3IP3	TRAF3 interacting protein 3 [Source:HGNC Symbol;Acc:HGNC:30766]
315	ILMN_1662658	0.53	-0.56	0.79	PUS1	pseudouridylate synthase 1 [Source:HGNC Symbol;Acc:HGNC:15508]
350	ILMN_1708151	0.5	-0.48	0.79
35	ILMN_1712431	0.98	-1.16	0.78	PCED1B	PC-esterase domain containing 1B [Source:HGNC Symbol;Acc:HGNC:28255]
95	ILMN_2338323	0.78	-1.04	0.78	CDC25B	cell division cycle 25B [Source:HGNC Symbol;Acc:HGNC:1726]
138	ILMN_1654445	0.71	-0.64	0.78
147	ILMN_1740160	0.7	-0.69	0.78	PLCG1	phospholipase C gamma 1 [Source:HGNC Symbol;Acc:HGNC:9065]
155	ILMN_3264073	0.69	-0.9	0.78
160	ILMN_3248443	0.69	-0.7	0.78		small nucleolar RNA host gene 6 [Source:HGNC Symbol;Acc:HGNC:32965]
198	ILMN_3292056	0.65	-0.74	0.78		ribosomal protein L17 pseudogene 22 [Source:HGNC Symbol;Acc:HGNC:35761]
201	ILMN_1739847	0.64	-0.7	0.78	EIF3D	eukaryotic translation initiation factor 3 subunit D [Source:HGNC Symbol;Acc:HGNC:3278]
222	ILMN_1662438	0.62	-0.7	0.78
232	ILMN_2095133	0.61	-0.62	0.78
274	ILMN_1765043	0.57	-0.82	0.78
312	ILMN_1790757	0.54	-0.56	0.78
316	ILMN_1656662	0.53	-0.74	0.78		ribosomal protein L24 pseudogene 2 [Source:HGNC Symbol;Acc:HGNC:16597]
321	ILMN_1763460	0.52	-0.63	0.78	SNU13	SNU13 homolog, small nuclear ribonucleoprotein (U4/U6.U5) [Source:HGNC Symbol;Acc:HGNC:7819]
14	ILMN_1726460	1.26	-1.1	0.77	RPL14	ribosomal protein L14 [Source:HGNC Symbol;Acc:HGNC:10305]
53	ILMN_2413278	0.89	-0.99	0.77	RPL13	ribosomal protein L13 [Source:HGNC Symbol;Acc:HGNC:10303]
64	ILMN_3244117	0.86	-1.03	0.77	STMN3	stathmin 3 [Source:HGNC Symbol;Acc:HGNC:15926]
116	ILMN_2181241	0.74	-0.91	0.77
181	ILMN_2311989	0.66	-0.6	0.77	CUTA	cutA divalent cation tolerance homolog [Source:HGNC Symbol;Acc:HGNC:21101]
182	ILMN_1703433	0.66	-0.82	0.77	PLSCR3	phospholipid scramblase 3 [Source:HGNC Symbol;Acc:HGNC:16495]
202	ILMN_3199737	0.64	-0.69	0.77		ribosomal protein L9 pseudogene 32 [Source:HGNC Symbol;Acc:HGNC:36418]
237	ILMN_1813836	0.6	-0.66	0.77	DARS	aspartyl-tRNA synthetase [Source:HGNC Symbol;Acc:HGNC:2678]
243	ILMN_1703565	0.6	-0.73	0.77	GLTSCR2	glioma tumor suppressor candidate region gene 2 [Source:HGNC Symbol;Acc:HGNC:4333]
244	ILMN_1669927	0.6	-0.66	0.77	ICOS	inducible T-cell costimulator [Source:HGNC Symbol;Acc:HGNC:5351]
247	ILMN_2369785	0.59	-0.78	0.77	SNRPD2	small nuclear ribonucleoprotein D2 polypeptide [Source:HGNC Symbol;Acc:HGNC:11159]
257	ILMN_1812278	0.58	-0.73	0.77	LY9	lymphocyte antigen 9 [Source:HGNC Symbol;Acc:HGNC:6730]
262	ILMN_1793287	0.58	-0.68	0.77
272	ILMN_1770048	0.57	-0.52	0.77	DPH5	diphthamide biosynthesis 5 [Source:HGNC Symbol;Acc:HGNC:24270]
369	ILMN_1678140	0.49	-0.51	0.77	TTC4	tetratricopeptide repeat domain 4 [Source:HGNC Symbol;Acc:HGNC:12394]
383	ILMN_1678087	0.48	-0.56	0.77	MAP3K4	mitogen-activated protein kinase kinase kinase 4 [Source:HGNC Symbol;Acc:HGNC:6856]
393	ILMN_2185675	0.47	-0.46	0.77	FAM159A	family with sequence similarity 159 member A [Source:HGNC Symbol;Acc:HGNC:28757]
398	ILMN_1748650	0.46	-0.49	0.77	MRPL45	mitochondrial ribosomal protein L45 [Source:HGNC Symbol;Acc:HGNC:16651]
40	ILMN_1732296	0.96	-0.69	0.76	ID3	inhibitor of DNA binding 3, HLH protein [Source:HGNC Symbol;Acc:HGNC:5362]
78	ILMN_1730622	0.83	-0.95	0.76	EVL	Enah/Vasp-like [Source:HGNC Symbol;Acc:HGNC:20234]
130	ILMN_1662364	0.73	-0.66	0.76	AARS	alanyl-tRNA synthetase [Source:HGNC Symbol;Acc:HGNC:20]
307	ILMN_3294033	0.54	-0.5	0.76
325	ILMN_1783231	0.52	-0.45	0.76	PLEKHB1	pleckstrin homology domain containing B1 [Source:HGNC Symbol;Acc:HGNC:19079]
352	ILMN_1772286	0.5	-0.6	0.76
356	ILMN_1684210	0.5	-0.54	0.76	NIPAL3	NIPA like domain containing 3 [Source:HGNC Symbol;Acc:HGNC:25233]
364	ILMN_3238640	0.49	-0.66	0.76
365	ILMN_1705151	0.49	-0.61	0.76	SF3A3	splicing factor 3a subunit 3 [Source:HGNC Symbol;Acc:HGNC:10767]
390	ILMN_1761131	0.47	-0.63	0.76	ECI2	enoyl-CoA delta isomerase 2 [Source:HGNC Symbol;Acc:HGNC:14601]
51	ILMN_1759436	0.89	-0.89	0.75
102	ILMN_3271244	0.77	-0.74	0.75		ribosomal protein S27 pseudogene 23 [Source:HGNC Symbol;Acc:HGNC:35716]
110	ILMN_3283470	0.75	-0.73	0.75		ribosomal protein L10 pseudogene 8 [Source:HGNC Symbol;Acc:HGNC:52344]
121	ILMN_1753534	0.73	-0.97	0.75	RPS18	ribosomal protein S18 [Source:HGNC Symbol;Acc:HGNC:10401]
125	ILMN_1674160	0.73	-0.9	0.75	BIN1	bridging integrator 1 [Source:HGNC Symbol;Acc:HGNC:1052]
139	ILMN_1753112	0.71	-0.85	0.75	CD5	CD5 molecule [Source:HGNC Symbol;Acc:HGNC:1685]
197	ILMN_1751400	0.65	-0.92	0.75	SKAP1	src kinase associated phosphoprotein 1 [Source:HGNC Symbol;Acc:HGNC:15605]
238	ILMN_3247645	0.6	-0.79	0.75	LINC01420	negative regulator of P-body association [Source:HGNC Symbol;Acc:HGNC:50713]
246	ILMN_3242459	0.59	-0.53	0.75	DCTPP1	dCTP pyrophosphatase 1 [Source:HGNC Symbol;Acc:HGNC:28777]
268	ILMN_3202673	0.57	-0.85	0.75
292	ILMN_1777378	0.56	-0.66	0.75
301	ILMN_1738866	0.54	-0.58	0.75	DEXI	Dexi homolog [Source:HGNC Symbol;Acc:HGNC:13267]
333	ILMN_2377109	0.51	-0.55	0.75	LCK	LCK proto-oncogene, Src family tyrosine kinase [Source:HGNC Symbol;Acc:HGNC:6524]
344	ILMN_1659077	0.5	-0.54	0.75	CD40LG	CD40 ligand [Source:HGNC Symbol;Acc:HGNC:11935]
371	ILMN_1723158	0.49	-0.6	0.75	IFFO1	intermediate filament family orphan 1 [Source:HGNC Symbol;Acc:HGNC:24970]
375	ILMN_1713086	0.48	-0.82	0.75	RPL27A	ribosomal protein L27a [Source:HGNC Symbol;Acc:HGNC:10329]
388	ILMN_1712487	0.47	-0.5	0.75
391	ILMN_1695576	0.47	-0.5	0.75
65	ILMN_1746565	0.86	-1.06	0.74	CD6	CD6 molecule [Source:HGNC Symbol;Acc:HGNC:1691]
69	ILMN_3235176	0.85	-0.8	0.74	TRABD2A	TraB domain containing 2A [Source:HGNC Symbol;Acc:HGNC:27013]
84	ILMN_2309245	0.81	-0.83	0.74	BIN1	bridging integrator 1 [Source:HGNC Symbol;Acc:HGNC:1052]
144	ILMN_1656378	0.71	-0.65	0.74
153	ILMN_1773760	0.69	-0.66	0.74	PAICS	phosphoribosylaminoimidazole carboxylase and phosphoribosylaminoimidazolesuccinocarboxamide synthase [Source:HGNC Symbol;Acc:HGNC:8587]
213	ILMN_1815292	0.63	-0.8	0.74		ribosomal protein L7 pseudogene 6 [Source:HGNC Symbol;Acc:HGNC:32430]
252	ILMN_1730572	0.59	-0.59	0.74	HNRNPDL	heterogeneous nuclear ribonucleoprotein D like [Source:HGNC Symbol;Acc:HGNC:5037]
298	ILMN_3290199	0.55	-0.77	0.74		ribosomal protein L26 pseudogene 19 [Source:HGNC Symbol;Acc:HGNC:36393]
320	ILMN_3275447	0.52	-0.66	0.74
328	ILMN_1712320	0.52	-0.51	0.74	DDX50	DExD-box helicase 50 [Source:HGNC Symbol;Acc:HGNC:17906]
336	ILMN_3227732	0.51	-0.66	0.74		ribosomal protein S15 pseudogene 5 [Source:HGNC Symbol;Acc:HGNC:35536]
366	ILMN_3231390	0.49	-0.6	0.74	NHP2	NHP2 ribonucleoprotein [Source:HGNC Symbol;Acc:HGNC:14377]
380	ILMN_3290385	0.48	-0.44	0.74		ribosomal protein L7a pseudogene 53 [Source:HGNC Symbol;Acc:HGNC:36392]
395	ILMN_3256742	0.47	-0.66	0.74		ribosomal protein S29 pseudogene 11 [Source:HGNC Symbol;Acc:HGNC:36413]
80	ILMN_1679587	0.82	-1.28	0.73
83	ILMN_1769383	0.81	-0.98	0.73	GIMAP5	GTPase, IMAP family member 5 [Source:HGNC Symbol;Acc:HGNC:18005]
105	ILMN_1679797	0.76	-0.77	0.73	ADARB1	adenosine deaminase, RNA specific B1 [Source:HGNC Symbol;Acc:HGNC:226]
117	ILMN_3178252	0.74	-0.88	0.73		ribosomal protein S29 pseudogene 17 [Source:HGNC Symbol;Acc:HGNC:35479]
143	ILMN_3241657	0.71	-0.71	0.73	TMEM204	transmembrane protein 204 [Source:HGNC Symbol;Acc:HGNC:14158]
190	ILMN_3227529	0.65	-0.71	0.73		ribosomal protein S13 pseudogene 2 [Source:HGNC Symbol;Acc:HGNC:36364]
216	ILMN_1660368	0.63	-0.54	0.73	TRRAP	transformation/transcription domain associated protein [Source:HGNC Symbol;Acc:HGNC:12347]
266	ILMN_1685378	0.58	-0.71	0.73		ribosomal protein S7 pseudogene 3 [Source:HGNC Symbol;Acc:HGNC:36518]
280	ILMN_1705594	0.57	-0.54	0.73	NAT10	N-acetyltransferase 10 [Source:HGNC Symbol;Acc:HGNC:29830]
286	ILMN_1770641	0.56	-0.56	0.73	KLHL3	kelch like family member 3 [Source:HGNC Symbol;Acc:HGNC:6354]
294	ILMN_1739263	0.55	-0.72	0.73
310	ILMN_2374249	0.54	-0.55	0.73	DYRK2	dual specificity tyrosine phosphorylation regulated kinase 2 [Source:HGNC Symbol;Acc:HGNC:3093]
335	ILMN_2316806	0.51	-0.55	0.73	RWDD1	RWD domain containing 1 [Source:HGNC Symbol;Acc:HGNC:20993]
346	ILMN_1746686	0.5	-0.46	0.73	POLR1C	RNA polymerase I subunit C [Source:HGNC Symbol;Acc:HGNC:20194]
407	ILMN_1777740	0.44	-0.48	0.73	THEM6	thioesterase superfamily member 6 [Source:HGNC Symbol;Acc:HGNC:29656]
30	ILMN_3283449	1.01	-0.87	0.72
36	ILMN_1726928	0.98	-0.81	0.72
47	ILMN_1737015	0.9	-0.94	0.72	RPL39	ribosomal protein L39 [Source:HGNC Symbol;Acc:HGNC:10350]
120	ILMN_2181892	0.74	-0.8	0.72	BEX2	brain expressed X-linked 2 [Source:HGNC Symbol;Acc:HGNC:30933]
161	ILMN_1700628	0.69	-0.66	0.72	DDX24	DEAD-box helicase 24 [Source:HGNC Symbol;Acc:HGNC:13266]
164	ILMN_1740493	0.68	-0.63	0.72	TRAF5	TNF receptor associated factor 5 [Source:HGNC Symbol;Acc:HGNC:12035]
165	ILMN_1664922	0.68	-0.6	0.72	FLNB	filamin B [Source:HGNC Symbol;Acc:HGNC:3755]
200	ILMN_1755115	0.65	-0.78	0.72	RPL23	ribosomal protein L23 [Source:HGNC Symbol;Acc:HGNC:10316]
230	ILMN_1795285	0.61	-0.62	0.72	JADE2	jade family PHD finger 2 [Source:HGNC Symbol;Acc:HGNC:22984]
236	ILMN_3260715	0.6	-0.64	0.72	CRTC3	CREB regulated transcription coactivator 3 [Source:HGNC Symbol;Acc:HGNC:26148]
248	ILMN_1659405	0.59	-0.8	0.72
250	ILMN_1694057	0.59	-0.62	0.72
255	ILMN_2383058	0.58	-0.56	0.72	SIRPG	signal regulatory protein gamma [Source:HGNC Symbol;Acc:HGNC:15757]
275	ILMN_1802553	0.57	-0.52	0.72	URGCP-MRPS24	URGCP-MRPS24 readthrough [Source:HGNC Symbol;Acc:HGNC:49188]
284	ILMN_1764770	0.56	-0.47	0.72	OXNAD1	oxidoreductase NAD binding domain containing 1 [Source:HGNC Symbol;Acc:HGNC:25128]
290	ILMN_2207533	0.56	-0.68	0.72	RPS17	ribosomal protein S17 [Source:HGNC Symbol;Acc:HGNC:10397]
305	ILMN_1656807	0.54	-0.68	0.72	RPL27	ribosomal protein L27 [Source:HGNC Symbol;Acc:HGNC:10328]
306	ILMN_1660498	0.54	-0.68	0.72
309	ILMN_3293676	0.54	-0.98	0.72
322	ILMN_1678934	0.52	-0.49	0.72	POLR1E	RNA polymerase I subunit E [Source:HGNC Symbol;Acc:HGNC:17631]
323	ILMN_2341793	0.52	-0.62	0.72	CCT7	chaperonin containing TCP1 subunit 7 [Source:HGNC Symbol;Acc:HGNC:1622]
327	ILMN_1704315	0.52	-0.77	0.72
363	ILMN_3283155	0.49	-0.8	0.72		eukaryotic translation elongation factor 1 gamma pseudogene 5 [Source:HGNC Symbol;Acc:HGNC:44560]
402	ILMN_2400183	0.45	-0.46	0.72	DPH5	diphthamide biosynthesis 5 [Source:HGNC Symbol;Acc:HGNC:24270]
406	ILMN_2087060	0.44	-0.66	0.72
409	ILMN_1693341	0.43	-0.57	0.72	SNURF	SNRPN upstream reading frame [Source:HGNC Symbol;Acc:HGNC:11171]
413	ILMN_1703524	0.42	-0.47	0.72	SRP68	signal recognition particle 68 [Source:HGNC Symbol;Acc:HGNC:11302]
414	ILMN_1689445	0.42	-0.52	0.72	POLR2H	RNA polymerase II subunit H [Source:HGNC Symbol;Acc:HGNC:9195]
417	ILMN_1801913	0.41	-0.43	0.72	PPIH	peptidylprolyl isomerase H [Source:HGNC Symbol;Acc:HGNC:14651]
419	ILMN_1702526	0.41	-0.46	0.72	ADPRM	ADP-ribose/CDP-alcohol diphosphatase, manganese dependent [Source:HGNC Symbol;Acc:HGNC:30925]
87	ILMN_3235013	0.8	-0.81	0.71
88	ILMN_1772876	0.8	-0.63	0.71	ZNF395	zinc finger protein 395 [Source:HGNC Symbol;Acc:HGNC:18737]
100	ILMN_1795243	0.77	-0.96	0.71		INTS6 antisense RNA 1 [Source:HGNC Symbol;Acc:HGNC:42691]
108	ILMN_1751559	0.75	-0.74	0.71	TMEM204	transmembrane protein 204 [Source:HGNC Symbol;Acc:HGNC:14158]
113	ILMN_1734826	0.75	-0.55	0.71	NUP88	nucleoporin 88 [Source:HGNC Symbol;Acc:HGNC:8067]
205	ILMN_2219134	0.64	-0.84	0.71	RPS15	ribosomal protein S15 [Source:HGNC Symbol;Acc:HGNC:10388]
254	ILMN_1771801	0.59	-0.58	0.71	SIRPG	signal regulatory protein gamma [Source:HGNC Symbol;Acc:HGNC:15757]
279	ILMN_1811063	0.57	-0.8	0.71
317	ILMN_1748476	0.53	-0.51	0.71	NOP58	NOP58 ribonucleoprotein [Source:HGNC Symbol;Acc:HGNC:29926]
326	ILMN_1666399	0.52	-0.52	0.71	RING1	ring finger protein 1 [Source:HGNC Symbol;Acc:HGNC:10018]
339	ILMN_1730082	0.51	-0.68	0.71	RPUSD4	RNA pseudouridylate synthase domain containing 4 [Source:HGNC Symbol;Acc:HGNC:25898]
354	ILMN_1683475	0.5	-0.51	0.71	TOMM40	translocase of outer mitochondrial membrane 40 [Source:HGNC Symbol;Acc:HGNC:18001]
362	ILMN_1652230	0.49	-0.67	0.71		ribosomal protein S29 pseudogene 3 [Source:HGNC Symbol;Acc:HGNC:31363]
386	ILMN_3274601	0.47	-0.67	0.71
392	ILMN_1749362	0.47	-0.5	0.71
397	ILMN_1748894	0.46	-0.55	0.71	GTPBP3	GTP binding protein 3 (mitochondrial) [Source:HGNC Symbol;Acc:HGNC:14880]
66	ILMN_3199974	0.85	-0.87	0.7
73	ILMN_2376204	0.84	-0.88	0.7	LTB	lymphotoxin beta [Source:HGNC Symbol;Acc:HGNC:6711]
118	ILMN_1756360	0.74	-0.76	0.7
119	ILMN_1661264	0.74	-0.61	0.7	SHMT2	serine hydroxymethyltransferase 2 [Source:HGNC Symbol;Acc:HGNC:10852]
127	ILMN_1754195	0.73	-0.78	0.7
178	ILMN_3225121	0.67	-0.7	0.7		ribosomal protein L23a pseudogene 61 [Source:HGNC Symbol;Acc:HGNC:36016]
186	ILMN_1815500	0.66	-0.82	0.7	ITPR3	inositol 1,4,5-trisphosphate receptor type 3 [Source:HGNC Symbol;Acc:HGNC:6182]
267	ILMN_1656962	0.57	-0.73	0.7
314	ILMN_3275345	0.53	-0.72	0.7		ribosomal protein S27 pseudogene 29 [Source:HGNC Symbol;Acc:HGNC:36516]
324	ILMN_1652073	0.52	-0.84	0.7	RPS23	ribosomal protein S23 [Source:HGNC Symbol;Acc:HGNC:10410]
329	ILMN_2230624	0.52	-0.53	0.7	RPL18	ribosomal protein L18 [Source:HGNC Symbol;Acc:HGNC:10310]
337	ILMN_1734190	0.51	-0.52	0.7	TCEAL3	transcription elongation factor A like 3 [Source:HGNC Symbol;Acc:HGNC:28247]
340	ILMN_1668996	0.5	-0.51	0.7	C1QBP	complement C1q binding protein [Source:HGNC Symbol;Acc:HGNC:1243]
351	ILMN_1797074	0.5	-0.44	0.7	EMG1	EMG1, N1-specific pseudouridine methyltransferase [Source:HGNC Symbol;Acc:HGNC:16912]
372	ILMN_2141452	0.48	-0.69	0.7	RPL18A	ribosomal protein L18a [Source:HGNC Symbol;Acc:HGNC:10311]
374	ILMN_1699991	0.48	-0.45	0.7
384	ILMN_1726169	0.48	-0.59	0.7	EDF1	endothelial differentiation related factor 1 [Source:HGNC Symbol;Acc:HGNC:3164]
399	ILMN_3289730	0.46	-0.46	0.7
404	ILMN_2210934	0.44	-0.49	0.7	NR3C2	nuclear receptor subfamily 3 group C member 2 [Source:HGNC Symbol;Acc:HGNC:7979]
416	ILMN_2195236	0.41	-0.44	0.7	PGRMC2	progesterone receptor membrane component 2 [Source:HGNC Symbol;Acc:HGNC:16089]
420	ILMN_1789266	0.4	-0.47	0.7	CCDC25	coiled-coil domain containing 25 [Source:HGNC Symbol;Acc:HGNC:25591]
23	ILMN_2325506	1.11	-0.89	0.69	BCAS4	breast carcinoma amplified sequence 4 [Source:HGNC Symbol;Acc:HGNC:14367]
94	ILMN_2183687	0.78	-1	0.69	LIME1	Lck interacting transmembrane adaptor 1 [Source:HGNC Symbol;Acc:HGNC:26016]
97	ILMN_1801795	0.77	-0.9	0.69		ribosomal protein L18a pseudogene 16 [Source:HGNC Symbol;Acc:HGNC:36288]
103	ILMN_1670695	0.76	-0.58	0.69	BACH2	BTB domain and CNC homolog 2 [Source:HGNC Symbol;Acc:HGNC:14078]
136	ILMN_3193623	0.72	-0.82	0.69
145	ILMN_2070300	0.7	-0.65	0.69	LSM2	LSM2 homolog, U6 small nuclear RNA and mRNA degradation associated [Source:HGNC Symbol;Acc:HGNC:13940]
159	ILMN_3241834	0.69	-0.76	0.69		ribosomal protein L7 pseudogene 2 [Source:HGNC Symbol;Acc:HGNC:16336]
183	ILMN_1785570	0.66	-0.53	0.69
203	ILMN_3287093	0.64	-0.67	0.69
208	ILMN_1757186	0.64	-0.82	0.69	GIMAP1	GTPase, IMAP family member 1 [Source:HGNC Symbol;Acc:HGNC:23237]
228	ILMN_1690802	0.61	-0.65	0.69	TRMT112	tRNA methyltransferase 11-2 homolog (S. cerevisiae) [Source:HGNC Symbol;Acc:HGNC:26940]
256	ILMN_2338348	0.58	-0.59	0.69	UBASH3A	ubiquitin associated and SH3 domain containing A [Source:HGNC Symbol;Acc:HGNC:12462]
265	ILMN_2337241	0.58	-0.61	0.69	RPS15A	ribosomal protein S15a [Source:HGNC Symbol;Acc:HGNC:10389]
270	ILMN_2323048	0.57	-0.66	0.69	ERP29	endoplasmic reticulum protein 29 [Source:HGNC Symbol;Acc:HGNC:13799]
278	ILMN_1696087	0.57	-0.53	0.69	PHB2	prohibitin 2 [Source:HGNC Symbol;Acc:HGNC:30306]
281	ILMN_1661306	0.57	-0.76	0.69
282	ILMN_1658289	0.57	-0.67	0.69	WDR54	WD repeat domain 54 [Source:HGNC Symbol;Acc:HGNC:25770]
283	ILMN_1738816	0.57	-0.54	0.69	FOXO1	forkhead box O1 [Source:HGNC Symbol;Acc:HGNC:3819]
293	ILMN_3241462	0.55	-0.85	0.69
311	ILMN_1768127	0.54	-0.51	0.69	EBNA1BP2	EBNA1 binding protein 2 [Source:HGNC Symbol;Acc:HGNC:15531]
313	ILMN_1697348	0.54	-0.47	0.69	WBSCR22	Williams-Beuren syndrome chromosome region 22 [Source:HGNC Symbol;Acc:HGNC:16405]
332	ILMN_2386530	0.51	-0.75	0.69
348	ILMN_2141453	0.5	-0.7	0.69	RPL18A	ribosomal protein L18a [Source:HGNC Symbol;Acc:HGNC:10311]
357	ILMN_1721138	0.49	-0.47	0.69	GRPEL2	GrpE like 2, mitochondrial [Source:HGNC Symbol;Acc:HGNC:21060]
360	ILMN_1734312	0.49	-0.56	0.69	GCN1	GCN1, eIF2 alpha kinase activator homolog [Source:HGNC Symbol;Acc:HGNC:4199]
385	ILMN_1706238	0.47	-0.48	0.69	CSE1L	chromosome segregation 1 like [Source:HGNC Symbol;Acc:HGNC:2431]
387	ILMN_1674069	0.47	-0.75	0.69	TOMM7	translocase of outer mitochondrial membrane 7 [Source:HGNC Symbol;Acc:HGNC:21648]
400	ILMN_1741264	0.46	-0.47	0.69	MRPS33	mitochondrial ribosomal protein S33 [Source:HGNC Symbol;Acc:HGNC:16634]
415	ILMN_1663160	0.42	-0.5	0.69	ZNF337	zinc finger protein 337 [Source:HGNC Symbol;Acc:HGNC:15809]
421	ILMN_1764577	0.39	-0.5	0.69	MFNG	MFNG O-fucosylpeptide 3-beta-N-acetylglucosaminyltransferase [Source:HGNC Symbol;Acc:HGNC:7038]
98	ILMN_1712944	0.77	-0.81	0.68	AES	amino-terminal enhancer of split [Source:HGNC Symbol;Acc:HGNC:307]
169	ILMN_1664434	0.68	-0.53	0.68
192	ILMN_1755883	0.65	-0.84	0.68
207	ILMN_1661342	0.64	-0.6	0.68	SEPT6	septin 6 [Source:HGNC Symbol;Acc:HGNC:15848]
210	ILMN_3188076	0.64	-0.73	0.68		ribosomal protein S7 pseudogene 10 [Source:HGNC Symbol;Acc:HGNC:39903]
219	ILMN_1771800	0.62	-0.63	0.68	PRKCA	protein kinase C alpha [Source:HGNC Symbol;Acc:HGNC:9393]
220	ILMN_2334989	0.62	-0.61	0.68
249	ILMN_1692545	0.59	-0.56	0.68		nucleophosmin 1 pseudogene 28 [Source:HGNC Symbol;Acc:HGNC:45207]
297	ILMN_1685289	0.55	-0.53	0.68	C16orf58	chromosome 16 open reading frame 58 [Source:HGNC Symbol;Acc:HGNC:25848]
330	ILMN_1763080	0.52	-0.7	0.68	QARS	glutaminyl-tRNA synthetase [Source:HGNC Symbol;Acc:HGNC:9751]
353	ILMN_1732705	0.5	-0.53	0.68	HCFC1	host cell factor C1 [Source:HGNC Symbol;Acc:HGNC:4839]
396	ILMN_2107991	0.46	-0.48	0.68	HABP4	hyaluronan binding protein 4 [Source:HGNC Symbol;Acc:HGNC:17062]
403	ILMN_3207060	0.44	-0.54	0.68		ribosomal protein L4 pseudogene 4 [Source:HGNC Symbol;Acc:HGNC:36179]
412	ILMN_1784428	0.42	-0.43	0.68	CRHR1-IT1	long intergenic non-protein coding RNA 2210 [Source:HGNC Symbol;Acc:HGNC:26327]
41	ILMN_3199929	0.96	-0.72	0.67		ribosomal protein S4X pseudogene 13 [Source:HGNC Symbol;Acc:HGNC:36522]
96	ILMN_1709237	0.78	-0.6	0.67	EPHX2	epoxide hydrolase 2 [Source:HGNC Symbol;Acc:HGNC:3402]
150	ILMN_3236713	0.7	-0.58	0.67		small nucleolar RNA host gene 1 [Source:HGNC Symbol;Acc:HGNC:32688]
176	ILMN_3238058	0.67	-0.62	0.67	MGAT5	mannosyl (alpha-1,6-)-glycoprotein beta-1,6-N-acetyl-glucosaminyltransferase [Source:HGNC Symbol;Acc:HGNC:7049]
188	ILMN_1809040	0.65	-0.69	0.67	LDLRAP1	low density lipoprotein receptor adaptor protein 1 [Source:HGNC Symbol;Acc:HGNC:18640]
212	ILMN_1664614	0.63	-0.79	0.67
242	ILMN_1719224	0.6	-0.73	0.67	LRRC75A-AS1	LRRC75A antisense RNA 1 [Source:HGNC Symbol;Acc:HGNC:28619]
253	ILMN_3226613	0.59	-0.56	0.67		nucleophosmin 1 pseudogene 42 [Source:HGNC Symbol;Acc:HGNC:45221]
273	ILMN_1787949	0.57	-0.66	0.67
277	ILMN_1776104	0.57	-0.67	0.67	NDUFS5	NADH:ubiquinone oxidoreductase subunit S5 [Source:HGNC Symbol;Acc:HGNC:7712]
296	ILMN_3224952	0.55	-0.77	0.67	ZNF90	zinc finger protein 90 [Source:HGNC Symbol;Acc:HGNC:13165]
359	ILMN_1660376	0.49	-0.61	0.67		ribosomal protein L13a pseudogene 25 [Source:HGNC Symbol;Acc:HGNC:36981]
195	ILMN_1706117	0.65	-0.64	0.66		ribosomal protein S15a pseudogene 17 [Source:HGNC Symbol;Acc:HGNC:36888]
234	ILMN_3299407	0.61	-0.78	0.66
235	ILMN_1672961	0.61	-0.73	0.66
269	ILMN_1777660	0.57	-0.66	0.66	RNF144A	ring finger protein 144A [Source:HGNC Symbol;Acc:HGNC:20457]
276	ILMN_3301065	0.57	-0.69	0.66		ribosomal protein S27a pseudogene 11 [Source:HGNC Symbol;Acc:HGNC:36126]
288	ILMN_2198878	0.56	-0.58	0.66	INPP4B	inositol polyphosphate-4-phosphatase type II B [Source:HGNC Symbol;Acc:HGNC:6075]
342	ILMN_1664265	0.5	-0.47	0.66	EPHA1	EPH receptor A1 [Source:HGNC Symbol;Acc:HGNC:3385]
349	ILMN_1737588	0.5	-0.56	0.66	LOC102724023
394	ILMN_1676946	0.47	-0.47	0.66	AP3M2	adaptor related protein complex 3 mu 2 subunit [Source:HGNC Symbol;Acc:HGNC:570]
405	ILMN_2141444	0.44	-0.63	0.66	RPL18A	ribosomal protein L18a [Source:HGNC Symbol;Acc:HGNC:10311]
24	ILMN_1672417	1.08	-0.97	0.65	CORO1B	coronin 1B [Source:HGNC Symbol;Acc:HGNC:2253]
28	ILMN_1739794	1.05	-0.97	0.65	CD3E	CD3e molecule [Source:HGNC Symbol;Acc:HGNC:1674]
61	ILMN_1792538	0.87	-1.09	0.65	CD7	CD7 molecule [Source:HGNC Symbol;Acc:HGNC:1695]
93	ILMN_3201216	0.78	-0.6	0.65		ribosomal protein S4X pseudogene 11 [Source:HGNC Symbol;Acc:HGNC:37013]
152	ILMN_1795464	0.69	-0.61	0.65	LTA	lymphotoxin alpha [Source:HGNC Symbol;Acc:HGNC:6709]
304	ILMN_1786823	0.54	-0.58	0.65	ICAM2	intercellular adhesion molecule 2 [Source:HGNC Symbol;Acc:HGNC:5345]
376	ILMN_1694742	0.48	-0.59	0.65
382	ILMN_1743097	0.48	-0.58	0.65	XRCC6	X-ray repair cross complementing 6 [Source:HGNC Symbol;Acc:HGNC:4055]
410	ILMN_1796235	0.43	-0.56	0.65	UTP4	UTP4, small subunit processome component [Source:HGNC Symbol;Acc:HGNC:1983]
418	ILMN_3301440	0.41	-0.68	0.65	RPL22	ribosomal protein L22 [Source:HGNC Symbol;Acc:HGNC:10315]
32	ILMN_1808059	1	-0.77	0.64	BCAS4	breast carcinoma amplified sequence 4 [Source:HGNC Symbol;Acc:HGNC:14367]
63	ILMN_2387952	0.87	-0.66	0.64	FAM134B	family with sequence similarity 134 member B [Source:HGNC Symbol;Acc:HGNC:25964]
104	ILMN_2038772	0.76	-0.98	0.64	RPS9	ribosomal protein S9 [Source:HGNC Symbol;Acc:HGNC:10442]
107	ILMN_1726410	0.75	-0.68	0.64
114	ILMN_1812721	0.75	-0.6	0.64	HIP1R	huntingtin interacting protein 1 related [Source:HGNC Symbol;Acc:HGNC:18415]
131	ILMN_3286813	0.72	-0.79	0.64
133	ILMN_3240838	0.72	-0.68	0.64	SLC25A6	solute carrier family 25 member 6 [Source:HGNC Symbol;Acc:HGNC:10992]
135	ILMN_1756071	0.72	-0.62	0.64
187	ILMN_1749447	0.66	-0.92	0.64	RPS9	ribosomal protein S9 [Source:HGNC Symbol;Acc:HGNC:10442]
221	ILMN_1776047	0.62	-0.56	0.64
240	ILMN_1694589	0.6	-0.68	0.64	PAQR8	progestin and adipoQ receptor family member 8 [Source:HGNC Symbol;Acc:HGNC:15708]
251	ILMN_1804798	0.59	-0.73	0.64	BEX4	brain expressed X-linked 4 [Source:HGNC Symbol;Acc:HGNC:25475]
258	ILMN_1714700	0.58	-0.65	0.64	TRIB2	tribbles pseudokinase 2 [Source:HGNC Symbol;Acc:HGNC:30809]
263	ILMN_1663538	0.58	-0.59	0.64	CLYBL	citrate lyase beta like [Source:HGNC Symbol;Acc:HGNC:18355]
334	ILMN_1658464	0.51	-0.6	0.64	GTF3A	general transcription factor IIIA [Source:HGNC Symbol;Acc:HGNC:4662]
377	ILMN_2082244	0.48	-0.44	0.64	FOXK1	forkhead box K1 [Source:HGNC Symbol;Acc:HGNC:23480]
381	ILMN_1812559	0.48	-0.5	0.64	SLC7A6	solute carrier family 7 member 6 [Source:HGNC Symbol;Acc:HGNC:11064]
60	ILMN_1691949	0.87	-0.84	0.63
68	ILMN_2099528	0.85	-0.62	0.63	BTLA	B and T lymphocyte associated [Source:HGNC Symbol;Acc:HGNC:21087]
72	ILMN_3289171	0.84	-0.73	0.63
74	ILMN_1754858	0.84	-0.67	0.63
115	ILMN_3206132	0.75	-0.78	0.63		ribosomal protein S8 pseudogene 10 [Source:HGNC Symbol;Acc:HGNC:35628]
124	ILMN_3275106	0.73	-0.66	0.63
174	ILMN_1669484	0.67	-0.61	0.63	WDR6	WD repeat domain 6 [Source:HGNC Symbol;Acc:HGNC:12758]
209	ILMN_1788099	0.64	-0.58	0.63	LSM4	LSM4 homolog, U6 small nuclear RNA and mRNA degradation associated [Source:HGNC Symbol;Acc:HGNC:17259]
225	ILMN_1659771	0.61	-0.87	0.63	RPL13AP3	ribosomal protein L13a pseudogene 3 [Source:HGNC Symbol;Acc:HGNC:23539]
260	ILMN_2139943	0.58	-0.78	0.63	RPS3A	ribosomal protein S3A [Source:HGNC Symbol;Acc:HGNC:10421]
271	ILMN_1697024	0.57	-0.59	0.63	STYX	serine/threonine/tyrosine interacting protein [Source:HGNC Symbol;Acc:HGNC:11447]
295	ILMN_1776080	0.55	-0.61	0.63	GTPBP6	GTP binding protein 6 (putative) [Source:HGNC Symbol;Acc:HGNC:30189]
302	ILMN_1655765	0.54	-0.58	0.63	MRPS21	mitochondrial ribosomal protein S21 [Source:HGNC Symbol;Acc:HGNC:14046]
331	ILMN_3243471	0.51	-0.5	0.63	CNPY2	canopy FGF signaling regulator 2 [Source:HGNC Symbol;Acc:HGNC:13529]
345	ILMN_1774334	0.5	-0.65	0.63	ARL10	ADP ribosylation factor like GTPase 10 [Source:HGNC Symbol;Acc:HGNC:22042]
355	ILMN_1793628	0.5	-0.5	0.63	SERPINA10	serpin family A member 10 [Source:HGNC Symbol;Acc:HGNC:15996]
358	ILMN_2356111	0.49	-0.55	0.63	SLC41A3	solute carrier family 41 member 3 [Source:HGNC Symbol;Acc:HGNC:31046]
373	ILMN_1797903	0.48	-0.47	0.63	ZNF544	zinc finger protein 544 [Source:HGNC Symbol;Acc:HGNC:16759]
379	ILMN_1671291	0.48	-0.6	0.63
411	ILMN_3244323	0.43	-0.48	0.63	LOC148413
7	ILMN_2337928	1.41	-1.24	0.62	CXCR5	C-X-C motif chemokine receptor 5 [Source:HGNC Symbol;Acc:HGNC:1060]
59	ILMN_2415786	0.88	-1.06	0.62	CD96	CD96 molecule [Source:HGNC Symbol;Acc:HGNC:16892]
184	ILMN_2337974	0.66	-0.7	0.62	PKIA	cAMP-dependent protein kinase inhibitor alpha [Source:HGNC Symbol;Acc:HGNC:9017]
199	ILMN_1784871	0.65	-0.71	0.62	FASN	fatty acid synthase [Source:HGNC Symbol;Acc:HGNC:3594]
214	ILMN_1689446	0.63	-0.76	0.62
224	ILMN_2376205	0.61	-0.7	0.62	LTB	lymphotoxin beta [Source:HGNC Symbol;Acc:HGNC:6711]
300	ILMN_2359453	0.55	-0.6	0.62
338	ILMN_2412549	0.51	-0.47	0.62	GAR1	GAR1 ribonucleoprotein [Source:HGNC Symbol;Acc:HGNC:14264]
368	ILMN_1731928	0.49	-0.46	0.62	LY9	lymphocyte antigen 9 [Source:HGNC Symbol;Acc:HGNC:6730]
99	ILMN_3275489	0.77	-0.77	0.61
101	ILMN_2408415	0.77	-0.9	0.61		ribosomal protein L9 pseudogene 7 [Source:HGNC Symbol;Acc:HGNC:30335]
172	ILMN_1740170	0.68	-0.67	0.61	CHCHD10	coiled-coil-helix-coiled-coil-helix domain containing 10 [Source:HGNC Symbol;Acc:HGNC:15559]
217	ILMN_1772888	0.62	-0.74	0.61		ribosomal protein L12 pseudogene 38 [Source:HGNC Symbol;Acc:HGNC:36838]
241	ILMN_1684628	0.6	-0.56	0.61	ZFP90	ZFP90 zinc finger protein [Source:HGNC Symbol;Acc:HGNC:23329]
401	ILMN_3276861	0.45	-0.5	0.61
67	ILMN_2319910	0.85	-0.65	0.6
111	ILMN_3201975	0.75	-0.63	0.6		peptidylprolyl isomerase A pseudogene 33 [Source:HGNC Symbol;Acc:HGNC:49752]
126	ILMN_3251404	0.73	-0.98	0.6
166	ILMN_2311537	0.68	-0.69	0.6		high mobility group AT-hook 1 pseudogene 2 [Source:HGNC Symbol;Acc:HGNC:13322]
318	ILMN_1751072	0.53	-0.55	0.6	SRPRB	SRP receptor beta subunit [Source:HGNC Symbol;Acc:HGNC:24085]
341	ILMN_3287493	0.5	-0.61	0.6
370	ILMN_1811104	0.49	-0.59	0.6	POGLUT1	protein O-glucosyltransferase 1 [Source:HGNC Symbol;Acc:HGNC:22954]
33	ILMN_1658494	1	-1.04	0.59	RGCC	regulator of cell cycle [Source:HGNC Symbol;Acc:HGNC:20369]
38	ILMN_1795937	0.97	-0.87	0.59	EZR	ezrin [Source:HGNC Symbol;Acc:HGNC:12691]
89	ILMN_1677906	0.8	-0.74	0.59
90	ILMN_1686152	0.78	-0.62	0.59	GGA2	golgi associated, gamma adaptin ear containing, ARF binding protein 2 [Source:HGNC Symbol;Acc:HGNC:16064]
91	ILMN_2300664	0.78	-0.67	0.59	CACNA1I	calcium voltage-gated channel subunit alpha1 I [Source:HGNC Symbol;Acc:HGNC:1396]
175	ILMN_1766123	0.67	-0.54	0.59	FHIT	fragile histidine triad [Source:HGNC Symbol;Acc:HGNC:3701]
231	ILMN_3305397	0.61	-0.53	0.59		ribosomal protein L7 pseudogene 20 [Source:HGNC Symbol;Acc:HGNC:36013]
4	ILMN_1734878	1.64	-1.96	0.58	CD79A	CD79a molecule [Source:HGNC Symbol;Acc:HGNC:1698]
45	ILMN_1741133	0.91	-0.73	0.58	NME1	NME/NM23 nucleoside diphosphate kinase 1 [Source:HGNC Symbol;Acc:HGNC:7849]
163	ILMN_3289352	0.68	-0.76	0.58
233	ILMN_1787628	0.61	-0.58	0.58
303	ILMN_1718734	0.54	-0.58	0.58	MLLT6	MLLT6, PHD finger domain containing [Source:HGNC Symbol;Acc:HGNC:7138]
408	ILMN_3246850	0.44	-0.58	0.58		ribosomal protein S15a pseudogene 24 [Source:HGNC Symbol;Acc:HGNC:36174]
2	ILMN_1773650	1.78	-1.17	0.57	LRRN3	leucine rich repeat neuronal 3 [Source:HGNC Symbol;Acc:HGNC:17200]
10	ILMN_2366212	1.34	-1.34	0.57	CD79B	CD79b molecule [Source:HGNC Symbol;Acc:HGNC:1699]
123	ILMN_2133316	0.73	-0.7	0.57	GIMAP7	GTPase, IMAP family member 7 [Source:HGNC Symbol;Acc:HGNC:22404]
239	ILMN_2404625	0.6	-0.75	0.57
43	ILMN_1755808	0.94	-0.75	0.56
46	ILMN_3202591	0.9	-0.63	0.56
62	ILMN_2415722	0.87	-0.53	0.56	RPS29	ribosomal protein S29 [Source:HGNC Symbol;Acc:HGNC:10419]
92	ILMN_1671568	0.78	-0.78	0.56	ECHDC2	enoyl-CoA hydratase domain containing 2 [Source:HGNC Symbol;Acc:HGNC:23408]
122	ILMN_1703005	0.73	-0.92	0.56
226	ILMN_1748625	0.61	-0.59	0.56	TCEAL4	transcription elongation factor A like 4 [Source:HGNC Symbol;Acc:HGNC:26121]
12	ILMN_2302757	1.33	-1.08	0.55	FCGBP	Fc fragment of IgG binding protein [Source:HGNC Symbol;Acc:HGNC:13572]
154	ILMN_3229570	0.69	-0.75	0.55
18	ILMN_2048591	1.19	-0.72	0.54	LRRN3	leucine rich repeat neuronal 3 [Source:HGNC Symbol;Acc:HGNC:17200]
71	ILMN_2129505	0.84	-0.63	0.54	CYB561A3	cytochrome b561 family member A3 [Source:HGNC Symbol;Acc:HGNC:23014]
21	ILMN_1659075	1.12	-0.85	0.53	HLA-DOA	major histocompatibility complex, class II, DO alpha [Source:HGNC Symbol;Acc:HGNC:4936]
227	ILMN_1655913	0.61	-0.53	0.53
3	ILMN_1691071	1.77	-1.46	0.52	FCRLA	Fc receptor like A [Source:HGNC Symbol;Acc:HGNC:18504]
42	ILMN_2075334	0.94	-0.93	0.52	HIST1H4C	histone cluster 1 H4 family member c [Source:HGNC Symbol;Acc:HGNC:4787]
44	ILMN_3263694	0.93	-0.62	0.52		eukaryotic translation initiation factor 4B pseudogene 3 [Source:HGNC Symbol;Acc:HGNC:37936]
86	ILMN_1667022	0.8	-0.65	0.52
170	ILMN_1764721	0.68	-0.98	0.52	RPL8	ribosomal protein L8 [Source:HGNC Symbol;Acc:HGNC:10368]
9	ILMN_1700147	1.38	-1.08	0.51	VPREB3	pre-B lymphocyte 3 [Source:HGNC Symbol;Acc:HGNC:12710]
13	ILMN_1785439	1.28	-0.95	0.51	CD79B	CD79b molecule [Source:HGNC Symbol;Acc:HGNC:1699]
16	ILMN_2366041	1.22	-0.87	0.51	ITM2C	integral membrane protein 2C [Source:HGNC Symbol;Acc:HGNC:6175]
75	ILMN_1655611	0.84	-0.61	0.51	TSHZ2	teashirt zinc finger homeobox 2 [Source:HGNC Symbol;Acc:HGNC:13010]
79	ILMN_1712231	0.82	-0.78	0.51	SH3YL1	SH3 and SYLF domain containing 1 [Source:HGNC Symbol;Acc:HGNC:29546]
142	ILMN_3227023	0.71	-0.62	0.5
25	ILMN_2200659	1.06	-0.88	0.49
34	ILMN_1893633	0.98	-1.26	0.49		PRKCQ antisense RNA 1 [Source:HGNC Symbol;Acc:HGNC:44689]
19	ILMN_1680453	1.19	-0.91	0.48	ITM2C	integral membrane protein 2C [Source:HGNC Symbol;Acc:HGNC:6175]
151	ILMN_1768311	0.7	-0.72	0.48	NPIPB11	nuclear pore complex interacting protein family member B11 [Source:HGNC Symbol;Acc:HGNC:37453]
15	ILMN_1700428	1.24	-0.89	0.45	HLA-DOB	major histocompatibility complex, class II, DO beta [Source:HGNC Symbol;Acc:HGNC:4937]
5	ILMN_1782704	1.6	-1.28	0.44
8	ILMN_1653039	1.4	-1.48	0.44
39	ILMN_2143314	0.97	-0.63	0.44
17	ILMN_1662451	1.21	-0.72	0.41	FCER2	Fc fragment of IgE receptor II [Source:HGNC Symbol;Acc:HGNC:3612]
56	ILMN_1805902	0.88	-0.56	0.41
29	ILMN_1661335	1.03	-0.8	0.4	SPTBN1	spectrin beta, non-erythrocytic 1 [Source:HGNC Symbol;Acc:HGNC:11275]
58	ILMN_1668526	0.88	-0.9	0.4	GVINP1	GTPase, very large interferon inducible pseudogene 1 [Source:HGNC Symbol;Acc:HGNC:25813]
82	ILMN_1710124	0.82	-0.61	0.4
20	ILMN_1772627	1.14	-1.22	0.39	NSG1	Neuron-specific protein family member 1 [Source:UniProtKB/Swiss-Prot;Acc:P42857]
26	ILMN_3309349	1.06	-1.16	0.36
6	ILMN_1653794	1.59	-1.31	0.32
1	ILMN_2393765	2.36	-2.48	0.31	IGLL1	immunoglobulin lambda like polypeptide 1 [Source:HGNC Symbol;Acc:HGNC:5870]

[truncated: 7 more sheets: J, K, L, M, N, O, Tabelle2]
