# Supplementary material for: The Human Blood Transcriptome in a Large Population Cohort and Its Relation to Aging and Health
Source: Front Big Data. 2020 Oct 30;3:548873. doi: 10.3389/fdata.2020.548873 (PMC7931910; doi:10.3389/fdata.2020.548873)
Supplement: Supplementary file 4 [file Data_Sheet_4.xlsx]

## Sheet: A
Rank	p.value	Number	Geneset	Geneset.type
1	6e-49	54 / 360	LU_EZH2_TARGETS_DN	GSEA C2
2	1e-07	25 / 740	LaPointe_mucosa-position_kmeans_C_cecum colon_ascending colon_transverse colon_UP_cecum colon_DN	Colon Cancer
3	9e-07	24 / 708	RODRIGUES_THYROID_CARCINOMA_POORLY_DIFFERENTIATED_DN	GSEA C2
4	1e-05	4 / 29	Chaussabel_2,7_Unknown function	Reference Signatures
5	4e-05	4 / 20	endodeoxyribonuclease activity	MF
6	5e-05	1 / 14	LIU_COMMON_CANCER_GENES	Cancer
7	5e-05	1 / 14	LIU_COMMON_CANCER_GENES	Cancer
8	1e-04	26 / 1083	ZNF_Colon	Colon Cancer
9	1e-04	3 / 10	mitotic recombination	BP
10	1e-04	78 / 5383	ICGC_Sp1_targets	TF
11	1e-04	5 / 50	response to ionizing radiation	BP
12	3e-04	3 / 13	cellular response to hepatocyte growth factor stimulus	BP
13	3e-04	3 / 14	four-way junction DNA binding	MF
14	4e-04	12 / 319	WANG_RESPONSE_TO_GSK3_INHIBITOR_SB216763_UP	GSEA C2
15	5e-04	36 / 2073	LaPointe_mucosa-position_kmeans_G_cecum colon_ascending colon_UP_transverse colon_ascending colon_DN	Colon Cancer
16	6e-04	4 / 38	response to activity	BP
17	6e-04	18 / 681	Overlap_fetal_midbrain_EnhP	Brain
18	8e-04	83 / 5936	Overlap_fetal_midbrain_HetRpts	Brain
19	8e-04	7 / 150	Chaussabel_2,6_Myeloid lineage	Reference Signatures
20	9e-04	5 / 73	GINESTIER_BREAST_CANCER_ZNF217_AMPLIFIED_UP	GSEA C2
21	9e-04	3 / 19	BONOME_OVARIAN_CANCER_POOR_SURVIVAL_DN	GSEA C2
22	1e-03	12 / 416	FULCHER_INFLAMMATORY_RESPONSE_LECTIN_VS_LPS_DN	GSEA C2
23	1e-03	109 / 8568	TxWk_Colon	Colon Cancer
24	2e-03	27 / 1467	Chr 19	Chr
25	2e-03	3 / 25	sprouting angiogenesis	BP
26	2e-03	3 / 26	meiotic nuclear division	BP
27	2e-03	3 / 26	reciprocal meiotic recombination	BP
28	2e-03	76 / 5984	ICGC_Mta3_targets	TF
29	3e-03	5 / 94	double-stranded DNA binding	MF
30	3e-03	12 / 464	WIRTH_lymphoma937_spot I	Lymphoma
31	3e-03	41 / 2704	ICGC_Pbx3_targets	TF
32	3e-03	131 / 10999	TssWk_Colon	Colon Cancer
33	3e-03	65 / 4881	ICGC_Atf2_targets	TF
34	3e-03	5 / 100	AMBROSINI_FLAVOPIRIDOL_TREATMENT_TP53	GSEA C2
35	3e-03	2 / 9	OSAWA_TNF_TARGETS	GSEA C2
36	4e-03	4 / 62	nucleic acid phosphodiester bond hydrolysis	BP
37	4e-03	115 / 9555	TssA_Colon	Colon Cancer
38	4e-03	22 / 1168	LaPointe_mucosa-position_kmeans_O_transverse colon_UP_	Colon Cancer
39	4e-03	8 / 304	NIKOLSKY_BREAST_CANCER_17Q21_Q25_AMPLICON	GSEA C2
40	4e-03	11 / 425	ZHOU_INFLAMMATORY_RESPONSE_LIVE_UP	GSEA C2

## Sheet: B
Rank	p.value	Number	Geneset	Geneset.type
1	5e-04	3 / 24	neuromuscular synaptic transmission	BP
2	5e-04	3 / 24	REACTOME_RORA_ACTIVATES_CIRCADIAN_EXPRESSION	GSEA C2
3	5e-04	4 / 59	regulation of protein stability	BP
4	8e-04	3 / 29	BANDRES_RESPONSE_TO_CARMUSTIN_MGMT_24HR_DN	GSEA C2
5	1e-03	3 / 31	BIOCARTA_CARM_ER_PATHWAY	GSEA C2
6	1e-03	3 / 33	ligand-gated ion channel activity	MF
7	1e-03	22 / 1728	Fetal_ReprPCWk	Brain
8	1e-03	3 / 35	BOYLAN_MULTIPLE_MYELOMA_C_CLUSTER_UP	GSEA C2
9	2e-03	2 / 10	regulation of androgen receptor signaling pathway	BP
10	2e-03	2 / 10	REACTOME_HIGHLY_CALCIUM_PERMEABLE_POSTSYNAPTIC_NICOTINIC_ACETYLCHOLINE_RECEPTORS	GSEA C2
11	2e-03	2 / 11	REACTOME_SIGNALING_BY_FGFR3_MUTANTS	GSEA C2
12	2e-03	3 / 41	VAQUERIZAS_Thymus_TF	Reference Signatures
13	3e-03	2 / 12	BIOCARTA_VDR_PATHWAY	GSEA C2
14	3e-03	2 / 12	REACTOME_PRESYNAPTIC_NICOTINIC_ACETYLCHOLINE_RECEPTORS	GSEA C2
15	3e-03	2 / 12	REACTOME_FGFR2C_LIGAND_BINDING_AND_ACTIVATION	GSEA C2
16	3e-03	2 / 12	REACTOME_FGFR4_LIGAND_BINDING_AND_ACTIVATION	GSEA C2
17	3e-03	5 / 148	VAQUERIZAS_General_TF	Reference Signatures
18	3e-03	2 / 13	REACTOME_ACETYLCHOLINE_BINDING_AND_DOWNSTREAM_EVENTS	GSEA C2
19	3e-03	2 / 13	REACTOME_SYNTHESIS_OF_SUBSTRATES_IN_N_GLYCAN_BIOSYTHESIS	GSEA C2
20	3e-03	4 / 96	Pentrack_CRC_TCGA_group.over_A_normal_UP	Colon Cancer
21	3e-03	8 / 387	negative regulation of cell proliferation	BP
22	3e-03	4 / 97	REACTOME_PPARA_ACTIVATES_GENE_EXPRESSION	GSEA C2
23	3e-03	2 / 14	poly(U) RNA binding	MF
24	3e-03	2 / 14	TONKS_TARGETS_OF_RUNX1_RUNX1T1_FUSION_SUSTAINED_IN_GRANULOCYTE_UP	GSEA C2
25	4e-03	2 / 14	acetylcholine-gated cation-selective channel activity	MF
26	4e-03	11 / 671	negative regulation of transcription from RNA polymerase II promoter	BP
27	4e-03	2 / 15	BIOCARTA_PITX2_PATHWAY	GSEA C2
28	4e-03	3 / 51	REACTOME_CIRCADIAN_CLOCK	GSEA C2
29	5e-03	2 / 16	acetylcholine-gated channel complex	CC
30	5e-03	2 / 16	megakaryocyte development	BP
31	5e-03	2 / 16	regulation of neuronal synaptic plasticity	BP
32	5e-03	2 / 16	REACTOME_ACTIVATED_POINT_MUTANTS_OF_FGFR2	GSEA C2
33	5e-03	2 / 16	WALLACE_PROSTATE_CANCER_UP	GSEA C2
34	5e-03	2 / 16	ZEMBUTSU_SENSITIVITY_TO_METHOTREXATE	GSEA C2
35	5e-03	3 / 53	PID_FGF_PATHWAY	GSEA C2
36	5e-03	5 / 172	RNA polymerase II transcription factor activity, sequence-specific DNA binding	MF
37	5e-03	2 / 17	protein homotrimerization	BP
38	5e-03	4 / 109	BYSTRYKH_HEMATOPOIESIS_STEM_CELL_QTL_CIS	GSEA C2
39	6e-03	4 / 111	hsa-miR-211	miRNA target
40	6e-03	2 / 18	hsa-miR-564	miRNA target

## Sheet: C
Rank	p.value	Number	Geneset	Geneset.type
1	1e-87	58 / 111	Chaussabel_2,3_Erythrocytes	Reference Signatures
2	3e-67	59 / 185	HALLMARK_HEME_METABOLISM	HM
3	6e-22	25 / 147	Homuth_BMI-associated-genes_UP	Lifestyle
4	1e-19	29 / 267	IVANOVA_HEMATOPOIESIS_MATURE_CELL	GSEA C2
5	2e-18	25 / 202	JAATINEN_HEMATOPOIETIC_STEM_CELL_DN	GSEA C2
6	5e-17	12 / 26	VALK_AML_CLUSTER_7	GSEA C2
7	1e-16	10 / 15	DUMEAUX_Red blood cells in non smokers literature genes up	Lifestyle
8	4e-16	13 / 39	Chaussabel_2,2_Neutrophils	Reference Signatures
9	3e-15	150 / 7354	TssF_Colon	Colon Cancer
10	1e-13	187 / 10779	Enh_Colon	Colon Cancer
11	1e-13	10 / 25	VALK_AML_CLUSTER_8	GSEA C2
12	8e-13	29 / 451	PILON_KLF1_TARGETS_UP	GSEA C2
13	9e-13	76 / 2845	TxEnhG1_Colon	Colon Cancer
14	4e-12	7 / 10	hemoglobin complex	CC
15	2e-11	124 / 6138	TssD2_Colon	Colon Cancer
16	2e-10	165 / 9555	TssA_Colon	Colon Cancer
17	1e-09	8 / 29	JONGENEEL_Bone Marrow	Reference Signatures
18	2e-09	171 / 10430	Overlap_fetal_midbrain_Quies	Brain
19	4e-09	155 / 9054	Tx_Colon	Colon Cancer
20	5e-09	161 / 9504	Overlap_fetal_midbrain_K9K27me3	Brain
21	6e-09	7 / 23	cortical cytoskeleton	CC
22	2e-08	67 / 2979	cytosol	CC
23	3e-08	6 / 17	WELCH_GATA1_TARGETS	GSEA C2
24	6e-08	147 / 8818	protein binding	MF
25	8e-08	71 / 3164	Mid_Frontal_Lobe_ZNF	Brain
26	8e-08	34 / 1043	GRAESSMANN_APOPTOSIS_BY_DOXORUBICIN_UP	GSEA C2
27	9e-08	5 / 11	oxygen transporter activity	MF
28	1e-07	13 / 169	TONKS_TARGETS_OF_RUNX1_RUNX1T1_FUSION_HSC_DN	GSEA C2
29	1e-07	30 / 818	Mid_Frontal_Lobe_Het	Brain
30	2e-07	5 / 12	oxygen transport	BP
31	4e-07	61 / 2709	Mid_Frontal_Lobe_HetRpts	Brain
32	4e-07	7 / 40	erythrocyte differentiation	BP
33	4e-07	10 / 103	ACOSTA_PROLIFERATION_INDEPENDENT_MYC_TARGETS_DN	GSEA C2
34	4e-07	170 / 10999	TssWk_Colon	Colon Cancer
35	6e-07	5 / 15	STEINER_ERYTHROCYTE_MEMBRANE_GENES	GSEA C2
36	8e-07	86 / 4468	ICGC_Egr1_targets	TF
37	9e-07	37 / 1265	DIAZ_CHRONIC_MEYLOGENOUS_LEUKEMIA_UP	GSEA C2
38	9e-07	9 / 87	HAHTOLA_SEZARY_SYNDROM_UP	GSEA C2
39	1e-06	13 / 210	CHYLA_CBFA2T3_TARGETS_DN	GSEA C2
40	2e-06	8 / 70	RADMACHER_AML_PROGNOSIS	GSEA C2

## Sheet: D
Rank	p.value	Number	Geneset	Geneset.type
1	3e-10	60 / 3164	Mid_Frontal_Lobe_ZNF	Brain
2	1e-09	99 / 7354	TssF_Colon	Colon Cancer
3	4e-09	55 / 2845	TxEnhG1_Colon	Colon Cancer
4	5e-09	115 / 9054	Tx_Colon	Colon Cancer
5	3e-07	45 / 2709	Mid_Frontal_Lobe_HetRpts	Brain
6	7e-07	80 / 6138	TssD2_Colon	Colon Cancer
7	7e-07	112 / 9555	TssA_Colon	Colon Cancer
8	9e-07	29 / 1467	Chr 19	Chr
9	3e-06	73 / 5518	ICGC_Stat5_targets	TF
10	5e-06	106 / 9504	Overlap_fetal_midbrain_K9K27me3	Brain
11	5e-06	102 / 8568	TxWk_Colon	Colon Cancer
12	8e-06	87 / 7275	HOPP_Txn_elongation	Lymphoma
13	1e-05	58 / 4131	ICGC_Nfatc1_targets	TF
14	1e-05	4 / 18	SPIRA_SMOKERS_LUNG_CANCER_DN	GSEA C2
15	1e-05	60 / 4362	ICGC_Creb1_targets	TF
16	1e-05	46 / 2810	EnhA_Colon	Colon Cancer
17	2e-05	69 / 5356	HOPP_Txn_transition	Lymphoma
18	2e-05	30 / 1470	LaPointe_mucosa-position_kmeans_K_transverse colon_UP_cecum colon_ascending colon_transverse colon_DN	Colon Cancer
19	3e-05	14 / 472	Hopp_June14_MMML937 tumors+controls_group.overexpression_J_GC-B-cells_UP_	Lymphoma
20	4e-05	82 / 6868	ICGC_Elf1_targets	TF
21	4e-05	69 / 5466	ICGC_Nficsc81335_targets	TF
22	4e-05	19 / 818	Mid_Frontal_Lobe_Het	Brain
23	5e-05	68 / 5383	ICGC_Sp1_targets	TF
24	5e-05	65 / 5067	ICGC_Taf1_targets	TF
25	5e-05	63 / 4881	ICGC_Atf2_targets	TF
26	5e-05	68 / 5410	ICGC_Foxm1_targets	TF
27	7e-05	73 / 5984	ICGC_Mta3_targets	TF
28	8e-05	61 / 4735	ICGC_Pu1_targets	TF
29	8e-05	114 / 10779	Enh_Colon	Colon Cancer
30	1e-04	59 / 4468	ICGC_Egr1_targets	TF
31	1e-04	62 / 4890	ICGC_Bclaf101388_targets	TF
32	1e-04	3 / 12	CHIN_BREAST_CANCER_COPY_NUMBER_DN	GSEA C2
33	1e-04	67 / 5442	ICGC_Pmlsc71910_targets	TF
34	2e-04	5 / 62	negative regulation of NF-kappaB transcription factor activity	BP
35	2e-04	74 / 6267	ICGC_Yy1_targets	TF
36	2e-04	64 / 5188	ICGC_Ebfsc137065_targets	TF
37	2e-04	3 / 14	PID_DNA_PK_PATHWAY	GSEA C2
38	2e-04	13 / 493	WIRTH_lymphoma937_spot J	Lymphoma
39	2e-04	82 / 7448	HOPP_Strong_enhancer	Lymphoma
40	5e-04	81 / 7247	ICGC_Runx3_targets	TF

## Sheet: E
Rank	p.value	Number	Geneset	Geneset.type
1	1e-99	370 / 7354	TssF_Colon	Colon Cancer
2	5e-78	384 / 9555	TssA_Colon	Colon Cancer
3	2e-57	352 / 9054	Tx_Colon	Colon Cancer
4	2e-53	350 / 9504	Overlap_fetal_midbrain_K9K27me3	Brain
5	3e-50	277 / 6138	TssD2_Colon	Colon Cancer
6	3e-49	371 / 10779	Enh_Colon	Colon Cancer
7	2e-47	188 / 3164	Mid_Frontal_Lobe_ZNF	Brain
8	2e-46	180 / 2845	TxEnhG1_Colon	Colon Cancer
9	3e-38	309 / 8568	TxWk_Colon	Colon Cancer
10	4e-29	326 / 10430	Overlap_fetal_midbrain_Quies	Brain
11	4e-26	211 / 5373	EnhWk1_Colon	Colon Cancer
12	2e-24	135 / 2810	EnhA_Colon	Colon Cancer
13	3e-24	195 / 5067	ICGC_Taf1_targets	TF
14	7e-21	297 / 9815	Overlap_fetal_midbrain_ReprPC	Brain
15	1e-20	91 / 1547	LaPointe_mucosa-position_kmeans_N_cecum colon_ascending colon_UP_ascending colon_transverse colon_DN	Colon Cancer
16	3e-20	109 / 2215	ICGC_GabpPcr2_targets	TF
17	1e-19	167 / 4345	ICGC_Zeb1_targets	TF
18	3e-19	196 / 5518	ICGC_Stat5_targets	TF
19	3e-19	193 / 5356	HOPP_Txn_transition	Lymphoma
20	3e-19	225 / 6868	ICGC_Elf1_targets	TF
21	4e-19	64 / 887	KRIGE_RESPONSE_TO_TOSEDOSTAT_24HR_DN	GSEA C2
22	2e-18	192 / 5442	ICGC_Pmlsc71910_targets	TF
23	8e-18	158 / 4131	ICGC_Nfatc1_targets	TF
24	1e-17	55 / 818	Mid_Frontal_Lobe_Het	Brain
25	2e-17	187 / 5466	ICGC_Nficsc81335_targets	TF
26	3e-17	206 / 6322	ICGC_Tcf3_targets	TF
27	3e-17	31 / 237	LU_EZH2_TARGETS_UP	GSEA C2
28	4e-17	186 / 5383	ICGC_Sp1_targets	TF
29	5e-17	160 / 4362	ICGC_Creb1_targets	TF
30	6e-17	210 / 6578	ICGC_Pou2_targets	TF
31	2e-16	182 / 5312	ICGC_Tcf12_targets	TF
32	5e-16	205 / 6267	ICGC_Yy1_targets	TF
33	7e-16	172 / 4881	ICGC_Atf2_targets	TF
34	7e-16	23 / 123	KIM_ALL_DISORDERS_DURATION_CORR_DN	GSEA C2
35	1e-15	227 / 7275	HOPP_Txn_elongation	Lymphoma
36	1e-15	38 / 407	SPIELMAN_LYMPHOBLAST_EUROPEAN_VS_ASIAN_UP	GSEA C2
37	2e-15	223 / 7247	ICGC_Runx3_targets	TF
38	2e-15	171 / 4890	ICGC_Bclaf101388_targets	TF
39	3e-15	250 / 8226	HOPP_Active_promoter	Lymphoma
40	4e-15	54 / 797	KRIGE_RESPONSE_TO_TOSEDOSTAT_6HR_DN	GSEA C2

## Sheet: F
Rank	p.value	Number	Geneset	Geneset.type
1	6e-05	4 / 132	Chaussabel_1,7_MHC Ribosomal proteins	Reference Signatures
2	7e-04	7 / 965	Pentrack_CRC_TCGA_corr_R_normal_DN	Colon Cancer
3	2e-03	6 / 831	Pentrack_CRC_TCGA_group.over_C_normal_DN	Colon Cancer
4	4e-03	1 / 56	REACTOME_PEPTIDE_CHAIN_ELONGATION	GSEA C2
5	4e-03	1 / 58	KEGG_RIBOSOME	GSEA C2
6	5e-03	1 / 65	SRP-dependent cotranslational protein targeting to membrane	BP
7	5e-03	1 / 68	REACTOME_INFLUENZA_VIRAL_RNA_TRANSCRIPTION_AND_REPLICATION	GSEA C2
8	5e-03	1 / 69	REACTOME_3_UTR_MEDIATED_TRANSLATIONAL_REGULATION	GSEA C2
9	6e-03	1 / 74	REACTOME_SRP_DEPENDENT_COTRANSLATIONAL_PROTEIN_TARGETING_TO_MEMBRANE	GSEA C2
10	6e-03	1 / 74	REACTOME_NONSENSE_MEDIATED_DECAY_ENHANCED_BY_THE_EXON_JUNCTION_COMPLEX	GSEA C2
11	7e-03	1 / 81	viral transcription	BP
12	8e-03	1 / 87	nuclear-transcribed mRNA catabolic process, nonsense-mediated decay	BP
13	1e-02	1 / 96	translational initiation	BP
14	1e-02	1 / 99	REACTOME_INFLUENZA_LIFE_CYCLE	GSEA C2
15	1e-02	1 / 101	REACTOME_TRANSLATION	GSEA C2
16	1e-02	1 / 110	PECE_MAMMARY_STEM_CELL_UP	GSEA C2
17	2e-02	1 / 10	inositol-1,4,5-trisphosphate 3-kinase activity	MF
18	2e-02	0 / 11	GOERING_BLOOD_HDL_CHOLESTEROL_QTL_CIS	GSEA C2
19	2e-02	0 / 12	small ribosomal subunit	CC
20	2e-02	1 / 12	synaptic vesicle fusion to presynaptic active zone membrane	BP
21	2e-02	1 / 14	REACTOME_PROTEOLYTIC_CLEAVAGE_OF_SNARE_COMPLEX_PROTEINS	GSEA C2
22	2e-02	1 / 15	translational elongation	BP
23	3e-02	1 / 16	REACTOME_BOTULINUM_NEUROTOXICITY	GSEA C2
24	3e-02	1 / 155	REACTOME_METABOLISM_OF_MRNA	GSEA C2
25	3e-02	1 / 163	rRNA processing	BP
26	3e-02	1 / 18	cytoplasmic translation	BP
27	3e-02	1 / 169	structural constituent of ribosome	MF
28	3e-02	1 / 20	positive regulation of excitatory postsynaptic potential	BP
29	3e-02	1 / 20	Parkinson disease	miRNA Disease
30	3e-02	1 / 21	vesicle docking	BP
31	3e-02	4 / 769	Chr 15	Chr
32	3e-02	1 / 22	protein kinase activator activity	MF
33	3e-02	1 / 22	Pigmented adrenocortical disease, primary isolated	miRNA Disease
34	3e-02	1 / 184	translation	BP
35	4e-02	1 / 196	REACTOME_METABOLISM_OF_RNA	GSEA C2
36	4e-02	1 / 25	preribosome, large subunit precursor	CC
37	4e-02	1 / 25	regulation of exocytosis	BP
38	4e-02	1 / 27	Duchenne muscular dystrophy	miRNA Disease
39	4e-02	0 / 28	cytosolic small ribosomal subunit	CC
40	4e-02	1 / 28	Miyoshi myopathy	miRNA Disease

## Sheet: G
Rank	p.value	Number	Geneset	Geneset.type
1	6e-21	107 / 9054	Tx_Colon	Colon Cancer
2	1e-19	108 / 9555	TssA_Colon	Colon Cancer
3	1e-17	104 / 9504	Overlap_fetal_midbrain_K9K27me3	Brain
4	5e-15	87 / 7354	TssF_Colon	Colon Cancer
5	8e-14	35 / 1304	mitochondrion	CC
6	1e-13	84 / 7275	HOPP_Txn_elongation	Lymphoma
7	3e-13	70 / 5356	HOPP_Txn_transition	Lymphoma
8	3e-12	97 / 9815	Overlap_fetal_midbrain_ReprPC	Brain
9	7e-12	90 / 8568	TxWk_Colon	Colon Cancer
10	9e-12	47 / 2845	TxEnhG1_Colon	Colon Cancer
11	2e-10	84 / 8226	HOPP_Active_promoter	Lymphoma
12	3e-10	24 / 887	KRIGE_RESPONSE_TO_TOSEDOSTAT_24HR_DN	GSEA C2
13	8e-10	25 / 1013	poly(A) RNA binding	MF
14	2e-09	94 / 10430	Overlap_fetal_midbrain_Quies	Brain
15	8e-09	16 / 450	STARK_PREFRONTAL_CORTEX_22Q11_DELETION_DN	GSEA C2
16	6e-08	27 / 1547	LaPointe_mucosa-position_kmeans_N_cecum colon_ascending colon_UP_ascending colon_transverse colon_DN	Colon Cancer
17	1e-07	5 / 39	CHEN_HOXA5_TARGETS_9HR_DN	GSEA C2
18	1e-07	21 / 933	PROTEINATLAS_adrenal gland	Reference Signatures
19	1e-07	43 / 3164	Mid_Frontal_Lobe_ZNF	Brain
20	2e-07	7 / 71	mitochondrial translational termination	BP
21	3e-07	24 / 1167	PROTEINATLAS_gallbladder	Reference Signatures
22	3e-07	13 / 374	mitochondrial inner membrane	CC
23	3e-07	94 / 10999	TssWk_Colon	Colon Cancer
24	3e-07	64 / 6138	TssD2_Colon	Colon Cancer
25	5e-07	15 / 529	CAIRO_HEPATOBLASTOMA_CLASSES_UP	GSEA C2
26	6e-07	26 / 1417	PUJANA_BRCA1_PCC_NETWORK	GSEA C2
27	6e-07	92 / 10779	Enh_Colon	Colon Cancer
28	7e-07	5 / 29	mitochondrial large ribosomal subunit	CC
29	1e-06	81 / 8818	protein binding	MF
30	2e-06	18 / 831	Pentrack_CRC_TCGA_group.over_C_normal_DN	Colon Cancer
31	2e-06	17 / 669	PUJANA_CHEK2_PCC_NETWORK	GSEA C2
32	3e-06	17 / 772	Hopp_June14_MMML937 tumors+controls_group.overexpression_D_cell line_mBL_UP_GC-B-cells_DN	Lymphoma
33	3e-06	17 / 777	WIRTH_lymphoma937_spot D	Lymphoma
34	3e-06	19 / 959	PROTEINATLAS_nasopharynx	Reference Signatures
35	3e-06	12 / 389	GARY_CD5_TARGETS_DN	GSEA C2
36	3e-06	6 / 69	mitochondrial translational elongation	BP
37	3e-06	53 / 5067	ICGC_Taf1_targets	TF
38	4e-06	17 / 797	KRIGE_RESPONSE_TO_TOSEDOSTAT_6HR_DN	GSEA C2
39	4e-06	21 / 1176	PROTEINATLAS_duodenum	Reference Signatures
40	5e-06	8 / 162	PENG_LEUCINE_DEPRIVATION_DN	GSEA C2

## Sheet: H
Rank	p.value	Number	Geneset	Geneset.type
1	1e-87	52 / 84	Chaussabel_2,1_Cytotoxic cells	Reference Signatures
2	4e-33	56 / 810	Lembcke_TCGA-expr_kmeans_E_CIMP.H_UP_Cluster4_DN	Colon Cancer
3	7e-26	33 / 288	DEURIG_T_CELL_PROLYMPHOCYTIC_LEUKEMIA_DN	GSEA C2
4	5e-22	15 / 34	HAHTOLA_SEZARY_SYNDROM_DN	GSEA C2
5	5e-21	10 / 10	Marjolein_ageing-genes_UP	Lifestyle
6	4e-19	19 / 105	regulation of immune response	BP
7	3e-18	23 / 202	JAATINEN_HEMATOPOIETIC_STEM_CELL_DN	GSEA C2
8	4e-18	13 / 34	Tirosh_T-cell specific genes-melanoma	Melanoma
9	6e-17	29 / 412	WIRTH_Immune system	Reference Signatures
10	3e-16	25 / 306	WIRTH_lymphoma937_spot E	Lymphoma
11	1e-15	28 / 425	MATSUDA_NATURAL_KILLER_DIFFERENTIATION	GSEA C2
12	3e-15	8 / 10	CHAN_INTERFERON_PRODUCING_DENDRITIC_CELL	GSEA C2
13	2e-14	23 / 300	Hopp_June14_MMML937 tumors+controls_group.overexpression_E_GC-B-cells_cell line_DN	Lymphoma
14	3e-14	22 / 277	LI_INDUCED_T_TO_NATURAL_KILLER_UP	GSEA C2
15	2e-13	22 / 301	GOLDRATH_ANTIGEN_RESPONSE	GSEA C2
16	4e-12	11 / 55	PID_IL12_2PATHWAY	GSEA C2
17	2e-11	8 / 22	ONO_AML1_TARGETS_UP	GSEA C2
18	2e-11	64 / 2810	EnhA_Colon	Colon Cancer
19	5e-11	15 / 162	HALLMARK_ALLOGRAFT_REJECTION	HM
20	4e-10	9 / 45	REACTOME_IMMUNOREGULATORY_INTERACTIONS_BETWEEN_A_LYMPHOID_AND_A_NON_LYMPHOID_CELL	GSEA C2
21	4e-10	17 / 253	WALLACE_PROSTATE_CANCER_RACE_UP	GSEA C2
22	5e-10	11 / 106	KEGG_NATURAL_KILLER_CELL_MEDIATED_CYTOTOXICITY	GSEA C2
23	9e-10	16 / 230	BOYLAN_MULTIPLE_MYELOMA_C_D_DN	GSEA C2
24	2e-09	15 / 208	Tirosh_genes preferentially expressed by Tregs	Melanoma
25	2e-09	20 / 402	SMID_BREAST_CANCER_NORMAL_LIKE_UP	GSEA C2
26	4e-09	9 / 57	PID_CD8_TCR_DOWNSTREAM_PATHWAY	GSEA C2
27	5e-09	11 / 103	BOSCO_TH1_CYTOTOXIC_MODULE	GSEA C2
28	6e-09	89 / 5373	EnhWk1_Colon	Colon Cancer
29	2e-08	7 / 48	cellular defense response	BP
30	2e-08	5 / 10	DUMEAUX_Women normal BMI literature genes up	Lifestyle
31	2e-08	5 / 10	BIOCARTA_CTL_PATHWAY	GSEA C2
32	2e-08	21 / 554	Lembcke_Colonic Inflammation	Cancer
33	2e-08	9 / 70	GRABARCZYK_BCL11B_TARGETS_UP	GSEA C2
34	2e-08	96 / 6138	TssD2_Colon	Colon Cancer
35	3e-08	15 / 254	cell surface receptor signaling pathway	BP
36	3e-08	125 / 8818	protein binding	MF
37	3e-08	143 / 10779	Enh_Colon	Colon Cancer
38	6e-08	7 / 37	ONO_FOXP3_TARGETS_DN	GSEA C2
39	8e-08	12 / 167	external side of plasma membrane	CC
40	1e-07	11 / 139	GAVIN_FOXP3_TARGETS_CLUSTER_P3	GSEA C2

## Sheet: I
Rank	p.value	Number	Geneset	Geneset.type
1	6e-39	36 / 119	Chaussabel_2,8_T-cells	Reference Signatures
2	5e-22	24 / 132	Chaussabel_1,7_MHC Ribosomal proteins	Reference Signatures
3	2e-19	23 / 119	Chaussabel_2,4_Ribosomal proteins	Reference Signatures
4	6e-18	15 / 32	Marjolein_ageing-genes_DN	Lifestyle
5	5e-17	18 / 65	SRP-dependent cotranslational protein targeting to membrane	BP
6	5e-16	48 / 831	Pentrack_CRC_TCGA_group.over_C_normal_DN	Colon Cancer
7	3e-15	23 / 163	rRNA processing	BP
8	5e-14	17 / 81	viral transcription	BP
9	5e-14	18 / 96	translational initiation	BP
10	2e-13	16 / 74	REACTOME_SRP_DEPENDENT_COTRANSLATIONAL_PROTEIN_TARGETING_TO_MEMBRANE	GSEA C2
11	5e-13	47 / 965	Pentrack_CRC_TCGA_corr_R_normal_DN	Colon Cancer
12	1e-12	15 / 68	REACTOME_INFLUENZA_VIRAL_RNA_TRANSCRIPTION_AND_REPLICATION	GSEA C2
13	1e-12	15 / 69	REACTOME_3_UTR_MEDIATED_TRANSLATIONAL_REGULATION	GSEA C2
14	1e-12	14 / 56	REACTOME_PEPTIDE_CHAIN_ELONGATION	GSEA C2
15	2e-12	17 / 101	REACTOME_TRANSLATION	GSEA C2
16	2e-12	14 / 58	KEGG_RIBOSOME	GSEA C2
17	2e-12	16 / 87	nuclear-transcribed mRNA catabolic process, nonsense-mediated decay	BP
18	3e-12	48 / 1013	poly(A) RNA binding	MF
19	4e-12	21 / 184	translation	BP
20	1e-11	14 / 79	Tirosh_housekeeping_genes	Melanoma
21	2e-11	16 / 99	REACTOME_INFLUENZA_LIFE_CYCLE	GSEA C2
22	5e-11	14 / 74	REACTOME_NONSENSE_MEDIATED_DECAY_ENHANCED_BY_THE_EXON_JUNCTION_COMPLEX	GSEA C2
23	6e-11	24 / 317	HSIAO_HOUSEKEEPING_GENES	GSEA C2
24	9e-11	17 / 151	JISON_SICKLE_CELL_DISEASE_DN	GSEA C2
25	1e-10	20 / 196	REACTOME_METABOLISM_OF_RNA	GSEA C2
26	6e-10	18 / 169	structural constituent of ribosome	MF
27	8e-10	10 / 45	cytosolic large ribosomal subunit	CC
28	1e-09	17 / 155	REACTOME_METABOLISM_OF_MRNA	GSEA C2
29	1e-09	30 / 529	CAIRO_HEPATOBLASTOMA_CLASSES_UP	GSEA C2
30	2e-09	25 / 402	SMID_BREAST_CANCER_NORMAL_LIKE_UP	GSEA C2
31	3e-09	9 / 51	Chaussabel_1,3_B-cells	Reference Signatures
32	2e-08	23 / 354	REACTOME_METABOLISM_OF_PROTEINS	GSEA C2
33	3e-08	8 / 34	Tirosh_T-cell specific genes-melanoma	Melanoma
34	5e-08	21 / 316	RHEIN_ALL_GLUCOCORTICOID_THERAPY_DN	GSEA C2
35	5e-08	22 / 412	WIRTH_Immune system	Reference Signatures
36	1e-07	26 / 535	PROTEINATLAS_spleen	Reference Signatures
37	1e-07	7 / 28	KEGG_PRIMARY_IMMUNODEFICIENCY	GSEA C2
38	1e-07	47 / 1417	PUJANA_BRCA1_PCC_NETWORK	GSEA C2
39	2e-07	9 / 44	BILANGES_SERUM_AND_RAPAMYCIN_SENSITIVE_GENES	GSEA C2
40	3e-07	23 / 490	BERENJENO_TRANSFORMED_BY_RHOA_UP	GSEA C2

## Sheet: J
Rank	p.value	Number	Geneset	Geneset.type
1	3e-30	75 / 1417	PUJANA_BRCA1_PCC_NETWORK	GSEA C2
2	1e-24	49 / 669	PUJANA_CHEK2_PCC_NETWORK	GSEA C2
3	1e-22	136 / 5356	HOPP_Txn_transition	Lymphoma
4	6e-22	60 / 1241	PUJANA_ATM_PCC_NETWORK	GSEA C2
5	4e-21	156 / 7275	HOPP_Txn_elongation	Lymphoma
6	1e-20	46 / 831	Pentrack_CRC_TCGA_group.over_C_normal_DN	Colon Cancer
7	2e-19	51 / 1013	poly(A) RNA binding	MF
8	8e-18	68 / 1797	PILON_KLF1_TARGETS_DN	GSEA C2
9	1e-17	163 / 8226	HOPP_Active_promoter	Lymphoma
10	3e-17	54 / 1265	DIAZ_CHRONIC_MEYLOGENOUS_LEUKEMIA_UP	GSEA C2
11	1e-16	19 / 119	Chaussabel_2,4_Ribosomal proteins	Reference Signatures
12	2e-15	32 / 455	ZHENG_BOUND_BY_FOXP3	GSEA C2
13	7e-15	155 / 8098	HOPP_Weak_promoter	Lymphoma
14	8e-15	20 / 170	HALLMARK_MYC_TARGETS_V1	HM
15	1e-14	19 / 151	JISON_SICKLE_CELL_DISEASE_DN	GSEA C2
16	2e-14	45 / 1098	BLALOCK_ALZHEIMERS_DISEASE_DN	GSEA C2
17	1e-13	35 / 726	PROTEINATLAS_cervix, uterine	Reference Signatures
18	3e-12	43 / 1167	PROTEINATLAS_gallbladder	Reference Signatures
19	3e-12	22 / 291	WONG_EMBRYONIC_STEM_CELL_CORE	GSEA C2
20	4e-12	60 / 2073	LaPointe_mucosa-position_kmeans_G_cecum colon_ascending colon_UP_transverse colon_ascending colon_DN	Colon Cancer
21	4e-12	14 / 95	HAHTOLA_MYCOSIS_FUNGOIDES_CD4_DN	GSEA C2
22	5e-12	45 / 1239	PROTEINATLAS_testis	Reference Signatures
23	6e-12	167 / 9815	Overlap_fetal_midbrain_ReprPC	Brain
24	7e-12	37 / 965	Pentrack_CRC_TCGA_corr_R_normal_DN	Colon Cancer
25	7e-12	30 / 623	PROTEINATLAS_seminal vesicle	Reference Signatures
26	8e-12	40 / 1063	PROTEINATLAS_tonsil	Reference Signatures
27	1e-11	17 / 168	LEE_DIFFERENTIATING_T_LYMPHOCYTE	GSEA C2
28	1e-11	26 / 412	WIRTH_Immune system	Reference Signatures
29	1e-11	120 / 5936	Overlap_fetal_midbrain_HetRpts	Brain
30	2e-11	49 / 1547	LaPointe_mucosa-position_kmeans_N_cecum colon_ascending colon_UP_ascending colon_transverse colon_DN	Colon Cancer
31	2e-11	28 / 571	PROTEINATLAS_oral mucosa	Reference Signatures
32	3e-11	29 / 619	PROTEINATLAS_salivary gland	Reference Signatures
33	3e-11	30 / 622	SCHLOSSER_SERUM_RESPONSE_DN	GSEA C2
34	3e-11	164 / 9555	TssA_Colon	Colon Cancer
35	5e-11	32 / 759	PROTEINATLAS_epididymis	Reference Signatures
36	5e-11	35 / 850	PROTEINATLAS_skin	Reference Signatures
37	6e-11	31 / 724	PROTEINATLAS_lymph node	Reference Signatures
38	9e-11	36 / 912	PROTEINATLAS_urinary bladder	Reference Signatures
39	9e-11	36 / 959	PROTEINATLAS_nasopharynx	Reference Signatures
40	9e-11	15 / 142	SCHLOSSER_MYC_TARGETS_REPRESSED_BY_SERUM	GSEA C2

[truncated: 5 more sheets: K, L, M, N, O]
